# Supplementary material for: Epigenome-wide meta-analysis of PTSD across 10 military and civilian cohorts identifies methylation changes in AHRR
Source: Nat Commun. 2020 Nov 24;11:5965. doi: 10.1038/s41467-020-19615-x (PMC7686485; doi:10.1038/s41467-020-19615-x)
Supplement: Supplementary file 5 — Supplementary Data 1 [file 41467_2020_19615_MOESM5_ESM.xlsx]

## Sheet: Sheet1
Supplementary Data 1: Detailed description of phenotypes by cohort.
	Cases			Control			Total
Age	Mean (SD)			Mean (SD)			Mean
DNHS	50 (13.23)			56 (14.11)			53.6
GTP	38.88 (11.5)			43.14 (12.52)			41.95
MRS	22.16 (2.3)			22.25 (3.65)			22.2
PRISMO	26.75 (9.57)			27.47 (9.01)			27.1
STARRS	23.94 (4.93)			23.63 (3.48)			23.79
TRUST	38.11 (10.98)			31.59 (11.43)			34.09
VA-M-AA	38.16 (9.11)			38.56 (9.62)			38.36
VA-M-EA	34.53 (9.5)			35.21 (10.3)			34.87
VA-NCPTSD	31.86 (8.45)			33.4 (10.06)			32.33
WTC	48.39 (7.23)			50.88 (8.93)			49.72
	Cases			Control			Total
Gender	Male	Female	Missing	Male	Female	Missing	Male	Female	Missing
DNHS	13	27	0	27	33	0	40	60	0
GTP	19	55	0	59	132	0	78	187	0
MRS	63	0	0	63	0	0	126	0	0
PRISMO	32	0	0	30	0	0	62	0	0
STARRS	51	0	0	51	0	0	102	0	0
TRUST	102	14	0	99	88	0	201	102	0
VA-M-AA	92	91	0	93	93	0	185	184	0
VA-M-EA	67	20	0	71	18	0	138	38	0
VA-NCPTSD	128	20	0	63	2	0	191	22	0
WTC	84	0	0	96	0	0	180	0	0
Total	651	227	0	652	366	0	1303	593	0
	Cases			Control			Total
Smoking	Non-Smoker	Smoker	Missing	Non-Smoker	Smoker	Missing	Non-Smoker	Smoker	Missing
DNHS	21	18	1	46	14	0	67	32	1
GTP	47	27	0	139	52	0	186	79	0
MRS	24	39	0	32	31	0	56	70	0
PRISMO	7	20	5	5	18	7	12	38	12
STARRS	14	37	0	17	34	0	31	71	0
TRUST	67	46	3	158	29	0	225	75	3
VA-M-AA	102	73	8	135	39	12	237	112	20
VA-M-EA	57	30	0	73	16	0	130	46	0
VA-NCPTSD	92	42	14	56	7	2	148	49	16
WTC	72	12	0	91	5	0	163	17	0
Total	503	344	31	752	245	21	1255	589	52
