# Supplementary material for: Epigenome-wide meta-analysis of PTSD across 10 military and civilian cohorts identifies methylation changes in AHRR
Source: Nat Commun. 2020 Nov 24;11:5965. doi: 10.1038/s41467-020-19615-x (PMC7686485; doi:10.1038/s41467-020-19615-x)
Supplement: Supplementary file 6 — Supplementary Data 2 [file 41467_2020_19615_MOESM6_ESM.xlsx]

## Sheet: PGC_EWAS_MainModel_results_01.2
Supplementary Data 2: Summary Statistics of the Main Model
CpG	Z	p	BETA	SE	FDR	Gene	CHR	Position
cg05575921	-6.60412	3.99889e-11	-0.217844	0.0321055	1.82478e-05	AHRR	5	373378
cg21161138	-6.25626	3.94317e-10	-0.0919063	0.0144766	8.98702e-05	AHRR	5	399360
cg25648203	-5.76717	8.0612e-09	-0.104671	0.0169629	0.00122564	AHRR	5	395444
cg26703534	-5.5735	2.49669e-08	-0.0678672	0.0121435	0.00285121	AHRR	5	377358
cg17284326	-5.37356	7.71953e-08	-0.0564403	0.0106037	0.00704364		13	98749760
cg25415650	5.3316	9.7351e-08	0.0801604	0.0200858	0.00740555	RNF6	13	26795862
cg07339236	-5.12041	3.04877e-07	-0.107039	0.0208202	0.019877	ATP9A	20	50312490
cg26801037	-5.06304	4.12624e-07	-0.0713219	0.0149544	0.023551		7	157294357
cg14405344	-4.99029	6.02886e-07	-0.0866896	0.0172359	0.030565	FLJ46321	9	84609982
cg18217048	-4.86589	1.13943e-06	-0.0636341	0.0134117	0.0520061		8	9742024
cg14753356	-4.80453	1.55119e-06	-0.0642527	0.0131429	0.0604457		6	30720108
cg21360828	4.79991	1.58739e-06	0.0946799	0.02024	0.0604457	CENPA	2	27008380
cg25289569	-4.7822	1.73389e-06	-0.0707803	0.016343	0.0607089	MAP7	6	136679108
cg21566642	-4.74741	2.06041e-06	-0.0933782	0.0193714	0.0671257		2	233284661
cg02532700	-4.70696	2.51441e-06	-0.090706	0.0190065	0.0763365	NCF4	22	37257404
cg06126421	-4.6577	3.19759e-06	-0.11011	0.0235668	0.0912388		6	30720080
cg17118391	-4.6402	3.4807e-06	-0.0807015	0.0182115	0.0933856		4	1583898
cg16308286	-4.61302	3.96864e-06	-0.0689745	0.0175227	0.100616		8	53490251
cg09762515	4.5855	4.52894e-06	0.0642543	0.0131981	0.108766	CUX1	7	101556588
cg19859270	-4.52306	6.09511e-06	-0.074646	0.0178625	0.139139	GPR15	3	98251294
cg00501876	-4.5044	6.65601e-06	-0.0407294	0.00866925	0.141927	CSRNP1	3	39193251
cg22590902	-4.48932	7.14505e-06	-0.0529328	0.0118383	0.141927	AGBL1	15	87460178
cg00931235	4.47735	7.55763e-06	0.0701126	0.0161575	0.141927	SYNJ1	21	34100309
cg26838747	4.4681	7.89185e-06	0.0779109	0.0167664	0.141927	CLIC4	1	25071311
cg01409343	-4.4628	8.08939e-06	-0.0583297	0.0135027	0.141927	TMEM49	17	57915740
cg19589396	-4.45725	8.30159e-06	-0.0607326	0.0135995	0.141927		8	103937374
cg06915193	-4.45466	8.40247e-06	-0.0630401	0.0149658	0.141927		4	185205329
cg12806681	-4.4255	9.62207e-06	-0.0994515	0.0237816	0.156735	AHRR	5	368394
cg16650529	4.40817	1.04248e-05	0.0534553	0.0177044	0.161623		2	182548750
cg18972123	-4.38916	1.13791e-05	-0.0387496	0.00858372	0.161623	MBL2	10	54532059
cg10453071	4.38574	1.15595e-05	0.0473235	0.0109755	0.161623	DOK4	16	57513414
cg04674428	-4.37446	1.21734e-05	-0.0624573	0.0178843	0.161623		16	58956301
cg01875596	-4.37075	1.2382e-05	-0.057279	0.013122	0.161623	ZNF521	18	22933696
cg01940273	-4.36981	1.24357e-05	-0.0747061	0.0169293	0.161623		2	233284934
cg25568066	4.36978	1.24371e-05	0.0732748	0.0176017	0.161623	2020-03-03	5	126205045
cg01188753	-4.3625	1.28587e-05	-0.0813744	0.0197821	0.162202	C20orf199	20	47897068
cg02803345	-4.3525	1.34594e-05	-0.0690428	0.0158071	0.162202	GSG1L	16	27896111
cg07653395	-4.34832	1.37183e-05	-0.0836655	0.018182	0.162202		8	98518772
cg10141377	4.34406	1.39875e-05	0.0609917	0.0144264	0.162202	NEUROD2	17	37762842
cg14259466	4.33825	1.43621e-05	0.0689677	0.0166533	0.162202	ADAM8	10	135090997
cg18794577	4.33462	1.46012e-05	0.0750888	0.0170847	0.162202	GRIN3A	9	104501030
cg26116326	-4.32724	1.50989e-05	-0.0747931	0.0197242	0.162202		5	173191648
cg15342087	-4.32472	1.52729e-05	-0.0702715	0.0154316	0.162202		6	30720209
cg07826859	-4.31831	1.57231e-05	-0.0383846	0.00903536	0.162202	MYO1G	7	45020086
cg05073568	4.31414	1.60222e-05	0.0577686	0.0153577	0.162202	ZNF3	7	99678769
cg17490806	4.30042	1.70475e-05	0.0885489	0.0273015	0.168593	SNHG5	6	86388072
cg07480647	4.28817	1.80154e-05	0.065011	0.0148026	0.171073	GPR153	1	6309724
cg04677622	-4.28813	1.8018e-05	-0.0611373	0.0155946	0.171073		3	35679276
cg22032540	4.27543	1.9077e-05	0.0639609	0.0158316	0.177823	RAB4B	19	41284057
cg06994787	-4.26554	1.99419e-05	-0.0666565	0.016585	0.178005	TXNDC11	16	11834960
cg19131049	4.26549	1.99465e-05	0.057652	0.0178143	0.178005	TNRC6B	22	40440766
cg13832985	-4.24775	2.15928e-05	-0.0469993	0.0119427	0.182478	EHMT1	9	140715062
cg24360871	-4.24099	2.22539e-05	-0.0589001	0.0181644	0.182478	HOXA3	7	27163929
cg10442932	-4.23951	2.24005e-05	-0.0604122	0.0156966	0.182478		8	143262113
cg01599099	-4.23354	2.30041e-05	-0.031218	0.00687302	0.182478	PC	11	66649832
cg01542984	-4.23076	2.32898e-05	-0.0504225	0.0122259	0.182478	FARP1	13	99093033
cg20656566	-4.22711	2.36715e-05	-0.0664594	0.0160431	0.182478		7	1468370
cg16466203	4.22639	2.37471e-05	0.0785679	0.0161818	0.182478	UHRF1BP1L	12	100536668
cg01878788	4.22592	2.37963e-05	0.133381	0.0317527	0.182478	RING1	6	33176342
cg20249919	4.22384	2.4018e-05	0.0496324	0.0145513	0.182478	PCSK6	15	102029706
cg21670405	-4.20971	2.55697e-05	-0.0530086	0.0155465	0.191307	CAPN3	15	42704352
cg11012543	-4.20571	2.60262e-05	-0.0383036	0.00918435	0.191307	ALAS1	3	52231691
cg13467950	4.20143	2.65232e-05	0.0389915	0.00957466	0.191891	DDIT4	10	74033549
cg18369629	-4.181	2.90231e-05	-0.0790065	0.0183954	0.206713	FAM163A	1	179757065
cg04664342	-4.1755	2.97337e-05	-0.066342	0.0162711	0.208446	TM4SF5	17	4685905
cg25176883	-4.17172	3.02311e-05	-0.0965075	0.0199683	0.208743	TRIM65	17	73887516
cg01929367	-4.14219	3.44008e-05	-0.0566143	0.0131524	0.231423	MYEOV2	2	241069288
cg08095183	-4.13445	3.55802e-05	-0.0494356	0.0120335	0.231423	ANO1	11	69947048
cg12519135	-4.13409	3.56359e-05	-0.0348193	0.0087523	0.231423	PLXNB2	22	50722871
cg01410163	4.12962	3.63371e-05	0.0641868	0.0162401	0.231423	NRN1	6	5999721
cg05284742	-4.1167	3.84343e-05	-0.0395031	0.00952343	0.231423	ITPK1	14	93552128
cg12232222	-4.11458	3.87887e-05	-0.0546066	0.0161567	0.231423	FARP1	13	98825268
cg17642041	4.11343	3.89822e-05	0.0584212	0.0135241	0.231423	CCR9	3	45928007
cg02481256	4.11099	3.93966e-05	0.0371365	0.00862869	0.231423	LPPR2	19	11465868
cg04372933	-4.10625	4.02134e-05	-0.0718516	0.0193839	0.231423	ZNF727	7	63508474
cg15264811	4.10356	4.06834e-05	0.0410454	0.0114955	0.231423		7	64734330
cg14418857	4.10252	4.08667e-05	0.0488641	0.0129863	0.231423		7	121120431
cg06975048	4.10175	4.1003e-05	0.0635554	0.0161829	0.231423	KCNAB3	17	7826155
cg04156889	4.09718	4.18217e-05	0.0632896	0.0183127	0.231423		3	186819780
cg06591145	4.09203	4.27621e-05	0.0518734	0.0130312	0.231423	BANP	16	87984424
cg27319227	-4.09013	4.31128e-05	-0.0551342	0.0144459	0.231423		16	17852441
cg12467749	4.08979	4.31765e-05	0.0627045	0.0152246	0.231423	TBX20	7	35294430
cg05951221	-4.08979	4.31769e-05	-0.0778471	0.0182637	0.231423		2	233284402
cg23049142	-4.0865	4.37937e-05	-0.0795732	0.0181495	0.231423		5	3386533
cg23902105	-4.08599	4.38892e-05	-0.0481553	0.0115353	0.231423	FLJ22536	6	22009091
cg12825836	4.08238	4.45767e-05	0.0768312	0.0197649	0.231423	MPND	19	4343275
cg10900533	4.07827	4.53715e-05	0.0564047	0.0150851	0.231423	KISS1R	19	918273
cg14959425	-4.07507	4.60003e-05	-0.0556167	0.0132606	0.231423	ITGB8	7	20447707
cg12147622	-4.07225	4.65607e-05	-0.0473304	0.0121165	0.231423		10	74021432
cg25622597	4.07207	4.65981e-05	0.0431317	0.0124789	0.231423	RHOA	3	49449489
cg16592223	-4.06926	4.71622e-05	-0.0549315	0.0128172	0.231423		16	29144962
cg05853013	4.06924	4.71664e-05	0.0554343	0.0140612	0.231423	VARS2	6	30882213
cg08935301	4.06614	4.77985e-05	0.0522527	0.0124283	0.231423	LMCD1	3	8543732
cg04733382	4.06391	4.82571e-05	0.0477158	0.0123759	0.231423	B3GNT2	2	62424219
cg13373361	-4.06354	4.83342e-05	-0.0563284	0.0135564	0.231423	MYH16	7	98885594
cg05256420	-4.06191	4.86731e-05	-0.0471366	0.0115437	0.231423	JAKMIP3	10	133980556
cg10987682	-4.05661	4.97892e-05	-0.0553523	0.0140729	0.234087		2	23509827
cg24420041	4.05387	5.03767e-05	0.0616729	0.0150866	0.234087	SLC6A5	11	20620002
cg19595886	-4.05182	5.08208e-05	-0.065284	0.0151089	0.234087		7	57714385
cg07986378	-4.03942	5.35843e-05	-0.0615533	0.015648	0.242099	ETV6	12	11898284
cg16185386	-4.03937	5.35956e-05	-0.0526709	0.0145534	0.242099		13	29077350
cg26365847	-4.03546	5.44955e-05	-0.0529901	0.0159875	0.242572		14	90921585
cg17217194	-4.03257	5.51711e-05	-0.0523656	0.0133399	0.242572		4	3870523
cg18187581	4.03216	5.52675e-05	0.0520351	0.0132592	0.242572		7	121955310
cg19665644	4.02912	5.59862e-05	0.0656275	0.0157717	0.243303	RASSF10	11	13030474
cg04216936	-4.02303	5.74548e-05	-0.0657978	0.0182065	0.245577	TBCK	4	107130107
cg06085579	-4.0225	5.75838e-05	-0.0476564	0.0118744	0.245577	PLD1	3	171509822
cg02857643	-4.01731	5.88667e-05	-0.0596112	0.0142816	0.248795	CACNA1G	17	48696108
cg24290299	4.01244	6.00943e-05	0.0642742	0.0163664	0.249057		12	121813316
cg19890277	4.0121	6.01817e-05	0.0586996	0.0150438	0.249057	ALDH1A2	15	58358384
cg20031479	4.01043	6.06082e-05	0.07244	0.0171281	0.249057	C9orf91	9	117373517
cg14841540	4.00136	6.29788e-05	0.0428468	0.0106967	0.250023		1	90427858
cg02010682	4.00018	6.32944e-05	0.0520299	0.0136277	0.250023		8	99954432
cg09192898	-3.99768	6.39664e-05	-0.0516026	0.0163819	0.250023		16	15985384
cg16008327	-3.99444	6.4848e-05	-0.0466449	0.0127729	0.250023	GDF15	19	18495567
cg14404418	-3.99221	6.5461e-05	-0.0536071	0.0139927	0.250023		1	85085337
cg01616956	3.9887	6.64366e-05	0.0468865	0.0117518	0.250023	NMUR1	2	232393196
cg03970036	3.98766	6.67286e-05	0.0482105	0.0124717	0.250023	PTPRN	2	220174232
cg03869077	-3.98551	6.73362e-05	-0.066691	0.0169025	0.250023	PRKAG2	7	151478733
cg03931678	3.98509	6.7454e-05	0.0433518	0.0122528	0.250023	NUP210	3	13462145
cg23155911	3.98299	6.80544e-05	0.0739269	0.0183976	0.250023	2020-03-03	5	126205009
cg02825977	3.98191	6.83639e-05	0.059414	0.0157387	0.250023	CYP26C1	10	94825848
cg09635784	3.98184	6.83842e-05	0.0716841	0.0164754	0.250023	STK38L	12	27397065
cg00386035	-3.97976	6.8985e-05	-0.0386709	0.00932108	0.250023		6	166238706
cg06022318	3.97849	6.93547e-05	0.0557163	0.0160825	0.250023	RELN	7	103630490
cg08438529	-3.97807	6.94778e-05	-0.0355155	0.00940265	0.250023		16	1052939
cg09361598	-3.97526	7.03015e-05	-0.0582991	0.0153725	0.250023	SLC43A2	17	1512391
cg20385229	-3.97497	7.03885e-05	-0.0550925	0.0139335	0.250023	ALKBH1	14	78175470
cg00936935	-3.97397	7.06832e-05	-0.0490536	0.012628	0.250023	SGMS1	10	52271899
cg25189904	-3.96728	7.26962e-05	-0.0760121	0.0191218	0.253672	GNG12	1	68299493
cg07295586	-3.96675	7.2859e-05	-0.0636969	0.0162614	0.253672		8	142984467
cg03371918	3.9649	7.34277e-05	0.0393187	0.0100077	0.253672	PRKCA	17	64297988
cg26793905	3.95727	7.58104e-05	0.061634	0.0152847	0.255535	RNU11	1	28974810
cg14728380	3.95533	7.64278e-05	0.0496665	0.011996	0.255535	SECTM1	17	80280330
cg23938300	3.95465	7.66456e-05	0.055286	0.0133895	0.255535		15	60292055
cg14568259	3.95328	7.70857e-05	0.0685209	0.0167671	0.255535	NR6A1	9	127421654
cg15010817	3.95264	7.72929e-05	0.0562522	0.0146587	0.255535	FKBP2	11	64008328
cg19913582	-3.95254	7.73273e-05	-0.0531055	0.0138679	0.255535	ODZ2	5	167567540
cg06324094	3.94758	7.89439e-05	0.0398184	0.011697	0.256843	JTB	1	153950482
cg19316647	-3.9456	7.96011e-05	-0.0481655	0.0127278	0.256843		11	111332563
cg09938965	3.94492	7.98274e-05	0.0508297	0.0133238	0.256843	ANKRD11	16	89557187
cg17291767	-3.94385	8.01836e-05	-0.0649868	0.0153668	0.256843	TRERF1	6	42231202
cg12810190	3.94036	8.13578e-05	0.0704164	0.0169192	0.256843	ZNF740	12	53574537
cg10369125	-3.93998	8.14894e-05	-0.0372982	0.00961101	0.256843		4	53706166
cg06501716	-3.93866	8.19378e-05	-0.0417837	0.0108709	0.256843	C22orf39	22	19436948
cg16061668	3.938	8.2163e-05	0.0510207	0.013278	0.256843	CTTN	11	70257149
cg02476339	-3.93592	8.28781e-05	-0.0491898	0.0130847	0.257269		22	50009156
cg26822870	-3.93148	8.44246e-05	-0.0624023	0.0166609	0.260154	DUSP22	6	299762
cg00302494	3.92639	8.6229e-05	0.0396971	0.0100708	0.263919		2	237080354
cg04470085	-3.92283	8.75155e-05	-0.0420331	0.0110943	0.266113	KCNS3	2	18112884
cg19732903	3.92071	8.82883e-05	0.0509421	0.0137021	0.266768	ZSCAN21	7	99647351
cg14821192	3.91874	8.90128e-05	0.0798972	0.0202852	0.267114	SEC14L1	17	75137132
cg14339664	3.91445	9.06113e-05	0.0600586	0.0147273	0.268988	FAM13C	10	61122570
cg12886494	-3.90851	9.28663e-05	-0.0475423	0.013483	0.268988	ARPP-21	3	35720528
cg03998636	-3.90702	9.34428e-05	-0.0363229	0.00921427	0.268988	RAB20	13	111210121
cg26267678	3.90682	9.35203e-05	0.0683043	0.0183747	0.268988	KCNF1	2	11052102
cg18623836	-3.90466	9.43561e-05	-0.061045	0.0153782	0.268988	RRM2	2	10261907
cg07035320	3.90331	9.4885e-05	0.0470054	0.0121772	0.268988	CLSTN1	1	9885517
cg26986180	3.90244	9.52291e-05	0.0717272	0.0187446	0.268988	DNAH10	12	124246525
cg09680055	-3.90141	9.56336e-05	-0.0645461	0.0176657	0.268988	CRYBB2	22	25615538
cg20672890	-3.89987	9.62463e-05	-0.0751881	0.0188133	0.268988	ZNF438	10	31199589
cg07243762	-3.89925	9.64914e-05	-0.0354849	0.00908224	0.268988		12	125030744
cg10501008	3.89871	9.67068e-05	0.0514439	0.0131605	0.268988	HNRNPF	10	43903472
cg24297727	3.89865	9.67292e-05	0.0568814	0.0146438	0.268988	ABCF1	6	30538686
cg02318926	3.89645	9.76133e-05	0.0584285	0.0156829	0.269594	BNC1	15	83952345
cg24430034	3.89521	9.81145e-05	0.101274	0.0247607	0.269594		13	110386176
cg19061270	3.88982	0.000100318	0.0677501	0.0160391	0.272637	CPAMD8	19	17010645
cg13802035	3.88844	0.000100893	0.0468113	0.012206	0.272637	KLHL17	1	896316
cg09029902	-3.88833	0.000100938	-0.0877047	0.0199685	0.272637	ZNF217	20	52199594
cg10634403	-3.88425	0.000102648	-0.0754628	0.0189606	0.274202		12	19585266
cg09716921	-3.88344	0.000102988	-0.0668426	0.017806	0.274202	LRIG1	3	66519998
cg27534671	3.87896	0.000104906	0.0658088	0.0171907	0.274202	THSD1	13	52979688
cg13620631	3.87346	0.000107303	0.055709	0.0149799	0.274202	NTRK2	9	87489528
cg10099799	3.87271	0.000107631	0.0527076	0.0129113	0.274202	LOC80054	19	33794556
cg09149784	-3.8694	0.000109102	-0.0518856	0.0144545	0.274202		1	26123858
cg13889795	-3.86738	0.00011001	-0.0491062	0.013421	0.274202	FAM27A	9	45726443
cg10785295	3.86687	0.000110239	0.0489033	0.0135275	0.274202	EIF3A	10	120840502
cg05890855	-3.8668	0.000110271	-0.0531909	0.0143964	0.274202		2	216783091
cg01117213	-3.86659	0.000110368	-0.0593597	0.0156992	0.274202	MFAP3	5	153433058
cg09366357	3.86527	0.000110968	0.0658614	0.0164156	0.274202	ETV1	7	14029657
cg13674885	3.86359	0.000111733	0.0614946	0.0151287	0.274202	CILP2	19	19649041
cg18853775	3.86315	0.000111936	0.0559557	0.0158472	0.274202	SYDE1	19	15218139
cg12592691	-3.86289	0.000112055	-0.0372811	0.00969942	0.274202	COBL	7	51102023
cg27367952	3.86226	0.000112341	0.0563301	0.0147625	0.274202	C2orf62	2	219221586
cg16303742	-3.86185	0.000112532	-0.0856197	0.0260329	0.274202	COLQ	3	15540471
cg02193648	3.86176	0.000112572	0.0607576	0.0153613	0.274202	TTLL8	22	50468964
cg01577001	3.86112	0.00011287	0.0478334	0.0121263	0.274202		19	982767
cg23024967	-3.86106	0.000112897	-0.043612	0.0114364	0.274202	MYRIP	3	40150853
cg06740578	-3.85755	0.000114531	-0.0382174	0.00948963	0.274672		10	131142473
cg00506250	-3.85643	0.000115055	-0.0546943	0.0150491	0.274672	FHIT	3	60747416
cg07441278	-3.85551	0.000115488	-0.04075	0.011279	0.274672		3	48256968
cg03899643	-3.8552	0.000115636	-0.0417084	0.0109916	0.275127		1	90205170
cg01449715	3.85325	0.000116559	0.0407235	0.0107608	0.275127	RNASEH2B	13	51491406
cg18464364	-3.85141	0.000117439	-0.0575118	0.0166836	0.275127	TCF7L2	10	114798107
cg11531239	-3.85047	0.000117893	-0.0472355	0.0134497	0.276056		6	161348903
cg04804550	3.84825	0.000118964	0.0499006	0.0131566	0.276481	IGFBPL1	9	38424609
cg25471639	-3.84614	0.000119993	-0.043716	0.013162	0.276481		4	26063077
cg11043815	3.84608	0.000120021	0.0469077	0.0116313	0.276481		12	103358817
cg03561338	-3.83954	0.000123264	-0.0591297	0.0154554	0.27954		14	88601933
cg01899089	-3.83933	0.00012337	-0.0370948	0.00967586	0.27954	AHRR	5	369969
cg25027028	-3.83798	0.000124048	-0.0395367	0.0170161	0.27954		2	241065401
cg14013195	3.83671	0.000124691	0.0634163	0.0171172	0.27954	C2orf39	2	26624767
cg18901116	3.83387	0.000126145	0.0625042	0.0179997	0.27954	CDH23	10	73156858
cg02025938	3.83334	0.000126415	0.0667472	0.0169858	0.27954	R3HDM1	2	136288971
cg02046247	-3.83179	0.000127214	-0.0595829	0.0165378	0.27954		12	1662459
cg20287234	-3.82912	0.000128603	-0.0540858	0.0144987	0.27954	GPR55	2	231789465
cg07500019	3.82877	0.000128785	0.0513951	0.0143156	0.27954	TAPBP	6	33281113
cg01734112	3.82726	0.000129578	0.0594506	0.0154303	0.27954	C2orf39	2	26624760
cg26905826	3.82504	0.000130749	0.0496646	0.0165452	0.27954	JUP	17	39942981
cg10046101	-3.8213	0.000132751	-0.0518466	0.0151504	0.27954	COBL	7	51096721
cg09559545	3.82014	0.000133374	0.0434795	0.0217896	0.27954	KIAA1407	3	113775765
cg07291100	-3.81925	0.000133858	-0.0452694	0.0157665	0.27954	CLSTN2	3	139812907
cg20857416	-3.81895	0.00013402	-0.0661987	0.0176966	0.27954		13	20173366
cg20935293	-3.81823	0.000134415	-0.0459208	0.0123203	0.27954	2020-03-10	17	60842802
cg08893087	-3.81797	0.000134552	-0.0560059	0.0163515	0.27954	FAM69A	1	93416982
cg03257255	-3.81686	0.000135163	-0.0486707	0.0118312	0.27954		4	3288876
cg02412616	-3.81619	0.000135528	-0.0536509	0.0144462	0.27954		22	46422752
cg05317396	-3.81516	0.000136094	-0.060737	0.0168752	0.27954	RAMP1	2	238777765
cg07628855	-3.81393	0.000136772	-0.0494525	0.0137975	0.27954		7	25100356
cg14679202	3.80973	0.000139119	0.0543612	0.0133892	0.27954	L3MBTL2	22	41600978
cg14053749	3.80809	0.000140045	0.0471774	0.0128463	0.27954	TRPC3	4	122872836
cg05632623	3.80708	0.000140617	0.0396337	0.0108659	0.27954	NPTX1	17	78450055
cg01089834	3.80647	0.000140963	0.0798261	0.0250297	0.27954	PCDHA2	5	140180637
cg24966363	3.80639	0.000141011	0.0550444	0.0148053	0.27954		8	8932588
cg00537335	-3.80621	0.000141113	-0.0406302	0.010537	0.27954	PTPRN2	7	157989340
cg25030862	-3.80471	0.000141969	-0.0551765	0.0142924	0.27954		7	155674853
cg26761501	3.80433	0.000142191	0.0496681	0.0121536	0.27954		11	17229115
cg20130571	-3.80376	0.000142515	-0.102773	0.0275166	0.27954		3	35974541
cg11046502	3.80352	0.000142656	0.0412358	0.012899	0.27954	SCARA3	8	27491495
cg05547260	-3.80219	0.000143425	-0.0578906	0.0153298	0.27954	RSPH9	6	43611905
cg22951128	-3.8019	0.000143589	-0.0506394	0.0136937	0.27954	DIP2C	10	576100
cg05779963	-3.80188	0.000143604	-0.0676844	0.0205816	0.27954	TMEM27	X	15683204
cg02594183	-3.80141	0.000143875	-0.0410081	0.011479	0.27954	ODZ4	11	78365381
cg03636183	-3.8009	0.000144173	-0.0813629	0.0198802	0.27954	F2RL3	19	17000585
cg22750364	3.80067	0.000144303	0.0411115	0.0123992	0.27954	DKKL1	19	49866856
cg23166252	3.79867	0.000145475	0.0647534	0.0182168	0.280289		3	184210194
cg21001184	3.79586	0.000147131	0.0719293	0.0204988	0.280735	HOXA9	7	27205262
cg15309361	3.79466	0.000147849	0.0497584	0.0128941	0.280735	MAD1L1	7	2152625
cg24152264	-3.79456	0.000147904	-0.0308828	0.008269	0.280735		1	232820610
cg27583030	3.79286	0.000148919	0.0433466	0.0106274	0.280735	SLC25A4	4	186064515
cg21585306	-3.791	0.000150042	-0.0422021	0.0114954	0.280735	TF	3	133476947
cg18765405	-3.78845	0.000151592	-0.0444982	0.011822	0.280735		5	134644263
cg07995319	3.78675	0.000152631	0.0505374	0.0135179	0.280735	FAM38A	16	88807687
cg08483560	-3.78554	0.000153376	-0.0594113	0.0144591	0.280735	PRDX1	1	45981424
cg22416074	3.78522	0.000153574	0.053778	0.014791	0.280735	SAMD11	1	877641
cg06484274	-3.78445	0.000154051	-0.0795363	0.022482	0.280735	XRN1	3	142164840
cg01616440	-3.78409	0.000154272	-0.0430507	0.0132229	0.280735		15	84319908
cg21179892	-3.78216	0.000155471	-0.0406504	0.0108654	0.280735		8	1271692
cg23912509	-3.78095	0.000156228	-0.0366374	0.0102789	0.280735	MIR135A2	12	97957406
cg19614643	-3.78086	0.000156289	-0.054712	0.0144206	0.280735		2	19499118
cg27118035	3.78071	0.00015638	0.0792022	0.0211591	0.280735	ZNF267	16	31891978
cg22870429	-3.77982	0.00015694	-0.0375669	0.00992223	0.280735	TIGIT	3	114027859
cg08158105	-3.77782	0.000158205	-0.234535	0.06165	0.280735	BRI3BP	12	125509502
cg18272307	-3.77747	0.000158429	-0.0485325	0.0131818	0.280735	RNF157	17	74160634
cg02339674	3.77684	0.000158832	0.0686708	0.0167832	0.280735	JUN	1	59247603
ch.14.71061373R	-3.77682	0.000158846	-0.0544443	0.0168063	0.280735		14	71991620
cg02887841	3.77668	0.000158933	0.0429432	0.0115815	0.280735	TBX1	22	19744670
cg00718513	-3.77606	0.000159329	-0.0471985	0.0121252	0.280735		2	89215272
cg03699074	-3.77452	0.000160318	-0.0586765	0.0157873	0.280735	FAM38A	16	88849875
cg08827001	3.77432	0.000160442	0.0730165	0.0203632	0.280735	BTG4	11	111384048
cg22274414	-3.77356	0.000160937	-0.0585954	0.0159166	0.281002	TUBA3C	13	19756318
cg05046721	-3.77142	0.000162323	-0.05091	0.0146422	0.281002	KIAA1026	1	15208255
cg03254336	-3.77127	0.000162418	-0.039641	0.0105931	0.281002		10	114635839
cg10497401	-3.7678	0.000164695	-0.0282637	0.00766706	0.282977	MYO15B	17	73603788
cg09258032	-3.76702	0.000165209	-0.0410795	0.012459	0.282977	KCNE1	21	35820265
cg08305942	-3.76683	0.000165333	-0.0446124	0.0122488	0.282977		16	79692354
cg03053374	3.76282	0.000168008	0.055708	0.0154557	0.28449	RARA	17	38465422
cg16525762	3.76218	0.000168438	0.0618394	0.0194416	0.28449	PCBD2	5	134294026
cg21073520	3.76133	0.000169009	0.0691988	0.0198875	0.28449	CILP2	19	19648991
cg22407942	-3.76112	0.000169155	-0.0614752	0.0169793	0.28449	SNORD93	7	22894828
cg19697475	3.76076	0.000169396	0.074557	0.0203622	0.28449	HCN1	5	45696465
cg01015663	-3.75886	0.000170688	-0.0425044	0.0110208	0.285748	TCEA3	1	23729692
cg19049696	3.75849	0.000170942	0.0555053	0.0150651	0.285748	PKD1L1	7	47989183
cg09443360	3.75652	0.000172291	0.0472717	0.0139467	0.28637	GPR114	16	57576350
cg16722884	-3.75464	0.000173592	-0.0515884	0.018305	0.287952		3	109735618
cg01054282	-3.75285	0.000174837	-0.0337252	0.00924006	0.287952	KIAA0020	9	2842164
cg18721026	3.75266	0.00017497	0.0541083	0.0163746	0.287952	VWA5B2	3	183948313
cg07917644	3.75185	0.000175533	0.0581332	0.0194723	0.287952	CHSY1	15	101766122
cg14706475	-3.75028	0.000176634	-0.0430608	0.0116178	0.287952		6	25218752
cg24448269	3.74858	0.000177839	0.0476166	0.0168049	0.287952	DGKE	17	54911857
cg12265950	-3.7482	0.000178105	-0.0464906	0.0135049	0.287952		11	123173709
cg06033579	-3.74814	0.00017815	-0.046042	0.0134877	0.287952	DHRS3	1	12662841
cg06908895	3.74609	0.000179615	0.0421192	0.0125919	0.289294	ACSS1	20	25038786
cg11189272	-3.74457	0.0001807	-0.235456	0.069072	0.289294	OR4D1	17	56232674
cg07713318	-3.74453	0.000180734	-0.039985	0.0103181	0.289294		11	45703478
cg16063162	3.74342	0.000181535	0.051999	0.0138048	0.289294		12	89721406
cg15110243	-3.74334	0.000181589	-0.049625	0.0132934	0.289294	ODZ4	11	78501744
cg09906145	3.73905	0.000184718	0.0244177	0.00673997	0.291665	FAM65A	16	67562424
cg15633388	3.73858	0.000185062	0.135214	0.037456	0.291665		17	44266530
cg17277248	-3.7367	0.000186449	-0.0496755	0.0134034	0.291665	ST6GAL2	2	107458180
cg19275890	-3.7338	0.00018861	-0.0422567	0.011702	0.291665		15	97323132
cg12361165	-3.73297	0.000189236	-0.0610437	0.0146136	0.291665	LMTK2	7	97823632
cg20702419	3.73245	0.000189627	0.0509829	0.0139185	0.291665	GLRA1	5	151304770
cg21237133	3.73168	0.000190203	0.0535678	0.0164403	0.291665		15	41778987
cg07334313	-3.73077	0.000190895	-0.0734322	0.0235935	0.291665	C16orf46	16	81107252
cg16200531	3.73072	0.000190937	0.0460411	0.0127481	0.291665		2	135532566
cg08595806	3.7297	0.000191709	0.0419165	0.0111125	0.291665	IGF2R	6	160512464
cg10269110	-3.72926	0.000192044	-0.0367565	0.00900113	0.291665	FAM71E2	19	55873515
cg05977517	3.72822	0.000192839	0.0508034	0.0154757	0.291665	FANCA	16	89883359
cg18943949	3.72756	0.000193345	0.0379648	0.0205374	0.291665	GNB1L	22	19842501
cg05191175	3.7265	0.000194157	0.060664	0.0156639	0.291665		5	134827218
cg13457462	-3.72648	0.00019417	-0.034036	0.00885495	0.291665		8	49801972
cg02047803	-3.72555	0.000194888	-0.0377975	0.0102162	0.291665	RELL2	5	141018369
cg09151829	3.72524	0.000195132	0.0572321	0.0149143	0.291665	HDAC10	22	50689931
cg09601175	3.7252	0.000195157	0.0486164	0.0126442	0.291665		2	177025608
cg04426653	-3.72073	0.00019865	-0.052262	0.0153885	0.29544		3	126104833
cg01823925	-3.72017	0.000199088	-0.0349194	0.00933456	0.29544	ADAM19	5	156967901
cg16200736	-3.71839	0.000200494	-0.0439512	0.0128783	0.29544	PYROXD2	10	100143467
cg00640314	-3.7169	0.00020168	-0.0548661	0.0160485	0.29544	SNORD87	8	67835853
cg26644885	-3.71563	0.000202701	-0.0447555	0.0119899	0.29544	ZFHX3	16	72981599
cg13030132	3.71514	0.000203088	0.045748	0.0160686	0.29544	WDR35	2	20189828
cg00752263	3.7143	0.000203766	0.0717128	0.0196867	0.29544	DOK7	4	3486116
cg16489259	-3.71407	0.000203952	-0.031271	0.00881737	0.29544		10	32438418
cg14478460	-3.71403	0.000203983	-0.0536928	0.015814	0.29544		18	76401126
cg21185289	3.71364	0.000204301	0.0342023	0.0184198	0.29544	TLX2	2	74743437
cg02810967	-3.71249	0.000205228	-0.0476972	0.0125259	0.295949	NCAPG	4	17813558
cg06586915	3.71109	0.000206371	0.0409605	0.0122671	0.296454		7	65958596
cg25952596	-3.70875	0.000208286	-0.0894084	0.0265516	0.296597		14	101535084
cg19673237	-3.70792	0.00020897	-0.0538086	0.0145373	0.296597	TNP1	2	217724380
cg02714994	-3.70786	0.000209019	-0.0511261	0.0144746	0.296597		19	15870836
cg27178191	3.70702	0.00020971	0.0305954	0.00877271	0.296597	SLC4A8	12	51819149
cg08031024	-3.70662	0.000210041	-0.0406856	0.0109762	0.296597	GLI2	2	121617597
cg10639435	3.70609	0.000210487	0.0389823	0.0111557	0.296597	ZNF250	8	146104221
cg00716675	3.70363	0.000212535	0.0368291	0.0123303	0.297154	UTP11L	1	38478417
rs5987737	3.70342	0.00021271	0.934853	0.265138	0.297154			NA
cg16328172	3.70269	0.000213323	0.0658107	0.0187845	0.297154	SLITRK5	13	88323396
cg25777971	-3.70266	0.000213353	-0.0518557	0.0139018	0.297154	CYFIP1	15	22945134
cg16167240	3.69984	0.000215737	0.0588069	0.0141942	0.298228	BSX	11	122852284
cg05624382	-3.69864	0.000216761	-0.0467281	0.0138565	0.298228	KCNQ1	11	2780050
cg03845852	-3.69831	0.000217039	-0.0558662	0.0173739	0.298228	CDH18	5	19886414
cg14802400	-3.69739	0.000217824	-0.0548482	0.0142298	0.298228	TXNRD1	12	104608583
cg16600501	-3.69721	0.000217984	-0.0489903	0.0144494	0.298228	SLC1A6	19	15083842
cg02813298	3.69665	0.000218462	0.0847421	0.0242809	0.298228	CFD	19	863136
cg23121728	-3.69658	0.000218526	-0.0390558	0.00996391	0.298228		10	65732826
cg23459863	-3.69649	0.0002186	-0.0304388	0.00785521	0.298228	MACROD1	11	63783267
cg03541056	3.69342	0.000221261	0.0458853	0.0111431	0.299747		16	4365718
cg08128734	-3.69182	0.000222654	-0.0705597	0.0201103	0.299747	RASSF5	1	206685423
cg03955375	-3.69028	0.00022401	-0.0391755	0.0114745	0.299747	KIAA1967	8	22477237
cg22599769	3.69016	0.000224116	0.0837226	0.0226721	0.299747	PON2	7	95064738
cg00562916	3.69005	0.000224212	0.0508836	0.0154434	0.299747	PTPN4	2	120543351
cg17397631	3.68969	0.000224527	0.0560249	0.0162521	0.299747	CPLX1	4	779880
cg09935271	3.6892	0.000224958	0.0371845	0.0110385	0.299747	YJEFN3	19	19643534
cg00871610	-3.68815	0.000225889	-0.0376039	0.0102959	0.299747	MIR802	21	37093012
cg15883603	-3.68679	0.000227103	-0.0633014	0.0179652	0.299747	SORBS2	4	186622408
cg24065722	-3.68641	0.000227436	-0.0476004	0.0161292	0.299747	HERC3	4	89619573
cg10625931	3.68618	0.000227645	0.0457552	0.012947	0.299747	NDUFA4L2	12	57632417
cg15690696	-3.68607	0.000227745	-0.0569561	0.0163217	0.299747	ARHGEF12	11	120217718
cg18442362	-3.6838	0.000229778	-0.0544765	0.0145562	0.300263	OGDH	7	44677772
cg26955383	3.68331	0.000230226	0.0442162	0.0117273	0.300263	CALHM1	10	105218660
cg15261712	3.68213	0.000231289	0.059843	0.0180894	0.300263	CDK6	7	92238248
cg00614249	-3.68104	0.000232287	-0.0386877	0.0104197	0.300263	COL22A1	8	139784036
cg07570898	-3.68071	0.000232588	-0.0678649	0.0187617	0.300263		1	117280833
cg26664107	-3.68036	0.000232901	-0.0388213	0.0101608	0.300263	SDK1	7	4201510
cg17642017	3.68007	0.000233171	0.118867	0.0305788	0.300263		22	50220833
cg10777347	-3.67862	0.000234504	-0.0431448	0.0117988	0.301164		7	87556005
cg25075504	-3.67753	0.000235504	-0.0526034	0.0150763	0.301164		5	107899390
cg07622696	3.6768	0.000236175	0.0552681	0.0137287	0.301164	NDRG4	16	58521723
cg23576855	-3.67587	0.000237044	-0.14746	0.0414773	0.301164	AHRR	5	373299
cg13255216	3.67554	0.00023735	0.0467553	0.0124997	0.301164	C2orf39	2	26625047
cg08701952	3.67341	0.000239339	0.0518162	0.0148393	0.301213		6	46459758
cg09881503	-3.67315	0.000239576	-0.042445	0.011897	0.301213	CDC45L	22	19506979
cg07435756	3.67292	0.000239798	0.0657318	0.0179048	0.301213		6	8983599
cg24938968	-3.67275	0.000239954	-0.0701036	0.0191443	0.301213	ANO1	11	69947014
cg09775785	3.67176	0.000240884	0.0674342	0.019375	0.301213	KLF16	19	1863133
cg09174674	3.6713	0.000241322	0.0383398	0.0106088	0.301213	CLSTN1	1	9884042
cg12143499	-3.67029	0.000242272	-0.0643378	0.0173032	0.301636		12	27615389
cg15561305	-3.66941	0.000243115	-0.0437378	0.0119944	0.302058		15	97311973
cg26795702	-3.66707	0.00024535	-0.0549528	0.0151614	0.303307		1	185453960
cg06772654	-3.66683	0.00024558	-0.038019	0.0109693	0.303307		5	38048847
cg21596290	-3.66597	0.000246406	-0.0394237	0.0105897	0.303307	TRIM29	11	119993722
cg25831071	-3.66259	0.000249677	-0.101235	0.0270013	0.307408		11	133446185
cg13420112	3.65979	0.000252423	0.0547327	0.0141157	0.309035	ZNF512B	20	62600654
cg06910125	3.65866	0.00025354	0.0472595	0.0129204	0.309387	B4GALT7	5	177034441
cg20425266	-3.65804	0.00025415	-0.0717853	0.0226308	0.309387	TCEAL3	X	102864719
cg14207613	-3.65687	0.000255318	-0.0416009	0.0116191	0.309387	COL5A1	9	137726903
cg22817993	3.65675	0.00025543	0.0766036	0.0215757	0.309387	GABRD	1	1950415
cg10721538	3.65444	0.000257745	0.085539	0.0227841	0.309889		17	6817578
cg07205085	-3.65444	0.000257746	-0.0763428	0.0200269	0.309889		2	221641528
cg07062312	-3.65365	0.000258541	-0.0562368	0.0161121	0.309889	KIAA1731	11	93398567
cg24310500	3.65278	0.000259418	0.0299529	0.00825536	0.309889	CPNE5	6	36808696
cg10817479	-3.65205	0.000260152	-0.050607	0.0146054	0.309889	BAALC	8	104225713
cg22796572	3.65106	0.000261159	0.0630469	0.0153655	0.309889	ATCAY	19	3880544
cg16747861	-3.6508	0.00026142	-0.0564326	0.0188941	0.309889	TRAPPC6B	14	39640418
cg01704534	-3.65036	0.000261875	-0.035482	0.00972126	0.309889	RBM47	4	40518024
cg05425294	-3.64979	0.000262458	-0.0476042	0.0128781	0.309889	IFT140	16	1644664
cg06918474	3.64934	0.000262913	0.111305	0.0286913	0.309889	2020-03-03	5	126205081
cg03521812	-3.64857	0.000263701	-0.0546287	0.0173685	0.309889		1	192074523
cg26255634	-3.64826	0.00026402	-0.0651602	0.016009	0.309889	C14orf182	14	50474938
cg17286983	-3.64773	0.000264562	-0.056724	0.0167499	0.309889		17	60994324
cg08033845	-3.64724	0.00026507	-0.0416331	0.0116582	0.309889	MGC23270	14	105286102
cg12647970	3.64662	0.000265714	0.0419818	0.0119956	0.309889		6	3234297
cg03715305	3.64558	0.000266794	0.0358042	0.00993001	0.309889	NDUFA11	19	5894715
cg00224563	3.64503	0.000267361	0.0458363	0.0150806	0.309889	PCCA	13	100741287
cg16469740	-3.64464	0.000267769	-0.0417794	0.0130645	0.309889	HDAC9	7	19018055
cg00625103	-3.64372	0.000268729	-0.0609819	0.0166603	0.309889	RFX4	12	107078653
cg24864639	-3.64331	0.000269151	-0.0495956	0.0136016	0.309889	COL11A2	6	33156164
cg14605134	3.64272	0.000269771	0.0478146	0.0147563	0.310258	EFNA4	1	155036362
cg09210135	-3.64087	0.000271723	-0.0589812	0.0180709	0.311771		10	133858570
cg14173613	3.6393	0.000273376	0.044945	0.01246	0.312133	TMEM33	4	41937393
cg01401344	3.6375	0.000275297	0.0381731	0.0099455	0.313633		4	85422998
cg10514793	-3.63705	0.000275782	-0.0462149	0.0121406	0.313989	LRDD	11	802938
cg19375210	3.63504	0.000277941	0.042992	0.0113445	0.314617	DBX1	11	20183057
cg04993290	-3.63489	0.000278103	-0.0362275	0.0101747	0.314617	HEPHL1	11	93822740
cg25780109	-3.63445	0.000278574	-0.0615662	0.0180988	0.314617	NMNAT3	3	139281211
cg16656411	3.63306	0.000280083	0.0929549	0.0251069	0.314617		17	6817501
cg03483330	-3.63268	0.000280488	-0.0523938	0.0196872	0.314617		2	176464572
cg21196930	-3.6309	0.000282439	-0.0303036	0.00822721	0.315655		6	23214308
cg21220147	3.63043	0.000282945	0.0355186	0.00980902	0.315655	ABCB10	1	229694657
cg19699628	3.63022	0.000283179	0.0618795	0.0187781	0.315655	SELT	3	150321012
cg02687026	-3.629	0.000284519	-0.027518	0.00756245	0.31711	FAM92B	16	85133210
cg15605096	-3.62792	0.000285716	-0.0391245	0.011244	0.317449	TAS1R2	1	19178957
cg04125246	3.62615	0.000287681	0.0520269	0.0168316	0.317687	ULK4	3	42003553
cg16132186	-3.62584	0.000288026	-0.0465402	0.0126073	0.317687		10	125816348
cg08797704	-3.62521	0.000288731	-0.0462297	0.0128325	0.317687		16	65692605
cg09869729	3.62475	0.000289242	0.0456038	0.0135562	0.317687	HK3	5	176326528
cg05985737	3.62159	0.000292795	0.0586577	0.0171804	0.319056	MFAP2	1	17306885
cg10243567	3.62066	0.000293855	0.0566708	0.0171748	0.319056		1	200332938
cg16187069	-3.62032	0.000294237	-0.0638422	0.0199209	0.319056		19	54151524
cg08900511	-3.61919	0.000295524	-0.0450935	0.0144529	0.319056		1	843581
cg22145445	-3.61843	0.000296401	-0.060604	0.0172267	0.319056	SNORD17	20	17944526
cg03085312	3.61828	0.000296569	0.0394301	0.0109163	0.319056	RARA	17	38465281
cg07001630	3.61758	0.000297372	0.0467033	0.0154053	0.319056	TMEM214	2	27255682
cg02081277	3.61632	0.000298826	0.0372015	0.0108144	0.319056	EDN3	20	57875511
cg24284973	3.61604	0.000299148	0.0436149	0.0153582	0.319056	NTM	11	131780357
cg17139322	3.61524	0.000300071	0.0441009	0.0140761	0.319056	STK19	6	31940089
cg07881405	3.61318	0.000302465	0.0704536	0.0173442	0.319056	IRX1	5	3597487
cg05753486	-3.6127	0.000303023	-0.0545761	0.0157664	0.319056		1	13796840
cg20810993	-3.60883	0.000307583	-0.0672986	0.0210302	0.319056	CASQ2	1	116250018
cg02153397	-3.60826	0.000308257	-0.033289	0.00889679	0.319056	GAK	4	865080
cg26778336	3.60676	0.000310048	0.0391574	0.0123988	0.319056	SRCIN1	17	36714423
cg08462924	3.60621	0.000310701	0.0730339	0.0232024	0.319056		1	41848221
cg00821731	3.60575	0.000311255	0.0384172	0.0105162	0.319056	WNT10A	2	219744626
cg00153395	3.60555	0.000311494	0.0253571	0.00729777	0.319056	JAK1	1	65327523
cg21392204	-3.60471	0.000312504	-0.0513241	0.015886	0.319056	NBEA	13	35538904
cg13651833	3.60461	0.000312622	0.0493889	0.0126988	0.319056	TJP2	9	71788748
cg06442723	3.60453	0.000312719	0.0321803	0.00985856	0.319056	CNNM3	2	97484665
cg12386808	-3.60441	0.000312858	-0.0627575	0.019437	0.319056	ZNF502	3	44762171
cg07034362	3.60318	0.000314347	0.0780423	0.0223868	0.319056	ALDH1L1	3	125899552
cg07972762	-3.60251	0.000315157	-0.114929	0.0302183	0.319056	SYN3	22	33196384
cg06610675	3.60248	0.000315196	0.0596541	0.0175152	0.319056	NDUFAF2	5	60241428
cg16054278	-3.60215	0.000315593	-0.0555898	0.0157681	0.319056		1	212620748
cg08159663	-3.60078	0.000317268	-0.0373718	0.00999884	0.319056	NLRC5	16	57022486
cg08676812	3.60041	0.000317713	0.0661092	0.0179951	0.319056	LTBP3	11	65308423
cg01350680	3.60029	0.000317865	0.0345526	0.00955649	0.319056		10	124903314
cg20129242	3.59814	0.000320498	0.0504169	0.0140134	0.319056	COL12A1	6	75915754
cg04439241	3.59755	0.000321232	0.0479471	0.0131351	0.319056		11	45101593
cg26579713	3.59689	0.000322047	0.056165	0.0177645	0.319056	IGDCC4	15	65701865
cg08932727	-3.59687	0.000322075	-0.0364525	0.0101606	0.319056	DUSP22	6	328182
cg05069835	3.59676	0.000322206	0.075468	0.0223847	0.319056	UPK3B	7	76139338
cg16010458	-3.59611	0.000323015	-0.0702163	0.0204656	0.319056		11	134393371
cg20156165	-3.59564	0.000323591	-0.0460401	0.0124297	0.319056		1	118322537
cg22768358	3.59537	0.00032393	0.0563138	0.0154003	0.319056	ZBTB16	11	113947148
cg27504861	-3.59522	0.000324121	-0.0304882	0.00895667	0.319056	CA10	17	49825314
cg00046899	-3.59483	0.000324598	-0.0442934	0.0116279	0.319056		13	97777690
cg19625689	-3.5944	0.000325139	-0.0424455	0.0135444	0.319056		8	1051510
cg15809858	3.59353	0.000326224	0.0658417	0.0177478	0.319056	PPARGC1B	5	149111017
cg04011474	-3.59345	0.000326329	-0.0431729	0.0122246	0.319056		2	28904455
cg05877088	3.59262	0.000327365	0.0419238	0.0126546	0.319056	OLFM2	19	10025507
cg12624523	-3.59243	0.000327604	-0.04956	0.0148218	0.319056	GPLD1	6	24489770
cg13681935	-3.59229	0.000327779	-0.0405971	0.0145057	0.319056	ASIP	20	32848452
cg07951931	-3.59207	0.000328064	-0.0332117	0.00947821	0.319056	GALNT9	12	132885591
cg01832346	-3.59136	0.00032896	-0.0632678	0.0182797	0.319056	ANTXRL	10	47658413
cg16091269	3.59125	0.000329095	0.0408543	0.0126079	0.319056		3	197183271
cg23839680	-3.59082	0.000329635	-0.0650164	0.0178106	0.319056	CCT6A	7	56118238
cg17052783	-3.59062	0.000329891	-0.0446043	0.0138011	0.319056		17	1814742
cg07556193	-3.58878	0.000332233	-0.0542081	0.0153556	0.319056	GDPD2	X	69642229
cg16964025	3.58786	0.000333404	0.0390953	0.0110367	0.319056	PTPRN2	7	157482215
cg27629673	-3.58745	0.000333922	-0.0329775	0.00969269	0.319056	ADCY2	5	7462856
cg20490175	-3.58651	0.000335138	-0.0422791	0.011137	0.319056	CACNA1C	12	2797745
cg09190696	3.58643	0.000335241	0.0542628	0.0156121	0.319056	MAP3K7	6	91296794
cg23761017	-3.58596	0.000335846	-0.0864141	0.0241901	0.319056		4	185935561
cg00893348	-3.58563	0.00033627	-0.054688	0.0141355	0.319056	NMNAT3	3	139353025
cg21739400	3.5851	0.00033695	0.0474441	0.0132667	0.319056	CLU	8	27472457
cg15384598	3.5849	0.000337212	0.0642184	0.0164448	0.319056	JPH4	14	24045549
cg07142461	3.5845	0.000337722	0.0446685	0.0125436	0.319056	ACCN1	17	32483912
cg06540149	-3.58427	0.000338028	-0.0519321	0.0183467	0.319056	DHX37	12	125464830
cg05617039	3.58424	0.000338067	0.0457189	0.0128907	0.319056	TBC1D4	13	76055293
cg21846488	-3.58398	0.000338393	-0.0365776	0.0103856	0.319056	LCE4A	1	152680843
cg18445504	-3.58397	0.00033841	-0.0689387	0.0194625	0.319056	ACSL4	X	108913553
cg09603919	-3.58358	0.000338915	-0.0481789	0.0140724	0.319056	MIR548A2	3	64725835
cg25395087	3.58313	0.000339497	0.0392267	0.0109434	0.319056	SYNJ2	6	158409885
cg07805146	-3.58286	0.000339849	-0.039293	0.0121775	0.319056		18	10029179
cg23545828	-3.58286	0.000339857	-0.0749984	0.0219615	0.319056	GPR26	10	125454530
cg10660256	3.58283	0.00033989	0.0475293	0.0133514	0.319056	BHMT	5	78407683
cg25460652	3.58232	0.000340558	0.0700449	0.0177617	0.319056	ZNF211	19	58144354
cg09109520	3.58205	0.000340914	0.0540325	0.0151203	0.319056	GPR56	16	57673258
cg06289967	3.58158	0.000341525	0.0577081	0.0156208	0.319056	CHP	15	41523422
cg25660646	3.58111	0.000342134	0.0450239	0.013615	0.319056	BSG	19	571323
cg07181702	-3.581	0.000342283	-0.0622258	0.017357	0.319056	MIR21	17	57918682
cg15867939	3.57955	0.000344183	0.0414863	0.0141236	0.319892	SPSB4	3	140770523
cg18273278	-3.57891	0.000345031	-0.0433332	0.0125883	0.319892		7	156297315
cg24225517	3.57863	0.000345399	0.0417708	0.0108605	0.319892	NR2E1	6	108487063
cg16526673	-3.57696	0.000347612	-0.043357	0.014204	0.321367	C10orf81	10	115510718
cg08983064	3.5764	0.00034836	0.0308829	0.00916014	0.321367		4	4870123
cg02487823	-3.57504	0.000350172	-0.0439604	0.0114443	0.322181	KIAA0226	3	197440451
cg02325300	3.57462	0.000350735	0.047662	0.0138422	0.322181	LMO3	12	16758836
cg14300161	-3.5742	0.000351306	-0.0527622	0.0145837	0.322181		6	125472959
cg05509659	3.57279	0.000353199	0.0559539	0.0178032	0.322985	ROBO3	11	124738871
cg07094298	-3.57225	0.000353923	-0.0520628	0.0146125	0.322985	TNIP2	4	2748026
cg00297584	3.57215	0.000354056	0.051568	0.0161095	0.322985	NCRNA00173	12	116971031
cg06064725	-3.57158	0.000354837	-0.0700841	0.0159994	0.323251		11	17599715
cg18427987	3.56961	0.000357515	0.0394997	0.0123112	0.325334	LIN52	14	74551089
cg22546748	-3.56827	0.00035935	-0.0369181	0.00998305	0.325594		8	2182330
cg13354228	3.56693	0.000361185	0.0413083	0.0131998	0.325981	TYMS	18	658673
cg07155211	3.56686	0.000361278	0.0327187	0.0114421	0.325981	C1orf213	1	23695625
cg04474731	-3.56664	0.000361594	-0.0839375	0.0317436	0.325981	KCTD16	5	143585107
cg23684410	-3.56582	0.000362715	-0.0357482	0.0105839	0.325981	SIK3	11	116897558
cg21886089	-3.56533	0.000363393	-0.0400717	0.0112753	0.325981	WBSCR17	7	71079734
cg06688763	3.56456	0.00036447	0.0737453	0.0236818	0.326094	CDK6	7	92238207
cg18598146	-3.5635	0.000365937	-0.0612358	0.0178517	0.326094	SNORD12B	20	47896448
cg06951969	3.56327	0.000366261	0.0399724	0.0125109	0.326094	SMAD6	15	66996086
cg01020774	-3.56274	0.000367009	-0.0521732	0.0147749	0.326094		16	85197540
cg12992827	-3.56233	0.000367582	-0.0632451	0.0165415	0.326094		3	101901234
cg12653649	3.56159	0.000368618	0.0608163	0.0172353	0.326094	CDK5	7	150756397
cg15573359	3.56157	0.000368649	0.0435969	0.0110313	0.326094	ZNF441	19	11877661
cg07349006	3.55991	0.000370977	0.0584298	0.0191524	0.326094	ARMCX1	X	100808047
cg08991927	-3.5599	0.000370997	-0.0499035	0.0153347	0.326094	PPP2R2B	5	146436805
cg08668551	3.55959	0.000371429	0.0601731	0.0166926	0.326094		11	126873181
cg18183701	-3.55933	0.000371803	-0.0395844	0.0133003	0.326094	MYBPH	1	203141724
cg09316688	3.55847	0.00037302	0.0459829	0.0143416	0.326094	TTC3	21	38444692
cg15903989	3.55837	0.000373158	0.0465399	0.0137314	0.326094		17	19411827
cg13278105	-3.55774	0.000374055	-0.040062	0.0138069	0.326094	MIR411	14	101488423
cg21774377	3.55624	0.000376199	0.0391768	0.0120133	0.326094	UHRF1BP1	6	34760070
cg10853556	3.55524	0.000377629	0.0414148	0.0146515	0.326094	STT3A	11	125462468
cg08322978	-3.55481	0.000378251	-0.03692	0.0107815	0.326094		7	180140
cg22266001	3.55395	0.000379497	0.0625828	0.0153007	0.326094	MAG	19	35786932
cg04918504	3.55363	0.000379947	0.0742782	0.0189076	0.326094	SYNPO2	4	119809845
cg08528231	3.5529	0.000381013	0.0532235	0.0148824	0.326094	SHISA9	16	12997261
cg06159181	-3.55251	0.000381581	-0.0546315	0.0154012	0.326094		11	70072977
cg16431963	3.55202	0.00038229	0.0334691	0.0100911	0.326094	NSUN2	5	6634117
cg10925420	-3.55152	0.000383015	-0.0389257	0.0122259	0.326094	TIGD3	11	65124394
cg21766592	-3.55133	0.000383287	-0.0759494	0.0225261	0.326094	SLC1A5	19	47288066
cg19267205	3.55048	0.000384535	0.0288609	0.00839831	0.326094	PIK3CD	1	9781963
cg22350872	-3.55045	0.000384571	-0.0595133	0.0165283	0.326094	GRB7	17	37898348
cg03234557	-3.55034	0.000384731	-0.0327247	0.00972183	0.326094	TSPAN5	4	99404186
cg15482792	3.55033	0.000384752	0.0852701	0.0290708	0.326094	HFM1	1	91870014
cg22935450	3.54988	0.000385403	0.0371085	0.0106319	0.326094	RARA	17	38465393
cg12198140	3.5497	0.000385668	0.0575428	0.0168614	0.326094		3	16843387
cg03202738	3.54943	0.00038606	0.0449943	0.0147154	0.326094	NPY2R	4	156129735
cg22795331	-3.54932	0.000386228	-0.041785	0.0122169	0.326094		6	117785611
cg05422647	3.54833	0.000387684	0.0884287	0.0250853	0.326574	GLRA1	5	151304811
cg08041245	-3.54817	0.000387916	-0.0428065	0.0118743	0.326574	TTN	2	179516579
cg08693705	3.54761	0.000388744	0.0343964	0.013401	0.326688	MAPK9	5	179719171
cg10348234	3.54672	0.000390066	0.0508035	0.0143244	0.326688		14	31698967
cg03857664	-3.54639	0.000390544	-0.0410105	0.0122328	0.326688	SH3PXD2B	5	171864134
cg14789659	-3.54592	0.000391251	-0.042525	0.0119884	0.326688	ARID5B	10	63809073
cg10305337	-3.54338	0.000395037	-0.0266657	0.00878813	0.32763	SDK2	17	71420076
cg09434667	-3.5432	0.000395307	-0.0382233	0.0109467	0.32763		15	67078890
cg13749548	3.54318	0.000395329	0.36423	0.119484	0.32763		14	75722495
cg26279261	3.54315	0.000395378	0.173833	0.0430317	0.32763	NR2F6	19	17346089
cg08786112	-3.54255	0.000396277	-0.0501011	0.0163171	0.327735		7	81113240
cg18713766	-3.54167	0.000397607	-0.0283998	0.00811115	0.327735		15	28701840
cg06225767	3.54163	0.00039767	0.048193	0.0133558	0.327735	ETV6	12	11912232
cg01250845	-3.54127	0.000398205	-0.058313	0.0169815	0.327735	RAB30	11	82708076
cg13910439	3.54098	0.000398644	0.0295525	0.00882069	0.327966	SMARCA2	9	2022036
cg16483326	-3.5395	0.000400884	-0.0430148	0.0131137	0.328517	CALD1	7	134497971
cg13033858	-3.53897	0.000401693	-0.041294	0.0117929	0.328517	SSH1	12	109248326
cg01097768	-3.53728	0.000404276	-0.0345414	0.00990277	0.328517	AHRR	5	378854
cg23118086	3.53621	0.000405909	0.0433544	0.0136986	0.328517	RASL12	15	65360058
cg23219570	3.53458	0.000408419	0.046141	0.013307	0.328517	FGF23	12	4488893
cg08732456	-3.5342	0.000409016	-0.0414316	0.0123061	0.328517	PRKCZ	1	2020870
cg23744644	-3.53392	0.000409438	-0.0412034	0.0134233	0.328517		11	120473325
cg21069434	-3.53384	0.000409576	-0.0435875	0.013126	0.328517	MYT1L	2	2192072
cg19761115	3.53359	0.000409949	0.0825955	0.02091	0.328517	ZNF354C	5	178487310
cg24848351	-3.53299	0.000410882	-0.0618713	0.0172871	0.328517	TMC2	20	2622020
cg13523236	3.53299	0.000410893	0.0585629	0.0183357	0.328517		12	129277140
cg05306310	3.53259	0.00041151	0.0435954	0.0138763	0.328517	RIPK4	21	43186286
cg22654935	-3.53134	0.000413459	-0.0362677	0.0138853	0.328517	WDR88	19	33621645
cg17953300	3.53075	0.00041439	0.0294385	0.00842936	0.328517	SIPA1	11	65418265
cg14007067	3.53073	0.000414412	0.0581464	0.0151895	0.328517	SALL3	18	76740258
cg21960474	-3.53031	0.000415068	-0.0302994	0.00863421	0.328517		1	222025294
cg22361291	3.53022	0.000415212	0.0473936	0.0161174	0.328517	TBC1D14	4	6911477
cg04160905	3.53019	0.000415254	0.0474146	0.0134478	0.328517	DAAM1	14	59656055
cg02277850	3.52949	0.000416367	0.0670132	0.02112	0.328517		1	7842393
cg17140673	3.52914	0.000416917	0.0475694	0.0132083	0.328517	ELOVL6	4	111117400
cg03395846	-3.52878	0.000417478	-0.0585471	0.0165186	0.328517	GALNTL2	3	16258198
cg23621766	3.52828	0.000418263	0.0432261	0.0163076	0.328517	CCNL2	1	1322923
cg07177867	3.52805	0.00041864	0.0407222	0.0119834	0.328517	LYSMD2	15	52030746
cg23136275	-3.5278	0.000419029	-0.0551914	0.0168832	0.328517	MEF2C	5	88188704
cg18188717	3.52763	0.000419301	0.0459082	0.0130608	0.328517	C5orf4	5	154230223
cg02814691	3.52711	0.000420119	0.073251	0.0191905	0.328517	NPL	1	182760900
cg24662961	3.52675	0.000420694	0.0573022	0.0159302	0.328517	IRX3	16	54320670
cg15071251	3.52666	0.000420842	0.0574376	0.0170887	0.328517	TRPC4	13	38443634
cg18522351	3.52606	0.000421791	0.0465459	0.0183162	0.328517		19	48103913
cg23644854	3.52581	0.000422186	0.0470825	0.0138032	0.328517		9	132500429
cg14269973	3.52575	0.000422292	0.0698191	0.0210644	0.328517	SIAH3	13	46425904
cg12089360	-3.52461	0.000424109	-0.0508218	0.01502	0.328517	CLN8	8	1719543
cg27633530	3.524	0.000425076	0.0371373	0.0134479	0.328517	IKZF1	7	50344294
cg04657325	-3.52349	0.000425908	-0.0467668	0.0138818	0.328517		4	185435601
cg00875788	-3.52329	0.000426221	-0.0553913	0.0170003	0.328517		10	76832846
cg22845912	-3.52229	0.000427829	-0.0408835	0.0120292	0.328517	SLA	8	134059874
cg25832305	-3.52192	0.00042844	-0.0502677	0.0176875	0.328517	COL18A1	21	46860683
cg22348356	3.52184	0.000428559	0.0499893	0.0156797	0.328517	RASA3	13	114891224
cg17895310	3.52179	0.000428643	0.0863479	0.0220022	0.328517	ZNF32	10	44144311
cg24794906	-3.52177	0.000428676	-0.0400708	0.013334	0.328517	CLDN14	21	37836827
cg19635644	-3.52098	0.00042995	-0.0501226	0.0146719	0.328517	UBAC2	13	100007277
cg18140889	-3.52093	0.000430031	-0.0393743	0.012221	0.328517	LELP1	1	153177577
cg00842299	3.51973	0.00043199	0.0359232	0.010481	0.328517	ZIC1	3	147129278
cg05347872	-3.51806	0.000434722	-0.0399681	0.0105274	0.328517	PTPRN2	7	157654532
cg24452451	3.51801	0.000434791	0.101329	0.0299883	0.328517	PPAP2C	19	292102
cg13590228	-3.51718	0.00043615	-0.0451369	0.0141151	0.328517	SIAH2	3	150477925
cg05293738	3.51667	0.000436994	0.049125	0.0160022	0.328517	PREX2	8	68864318
cg18628255	-3.51613	0.000437884	-0.0317874	0.00988569	0.328517	AEBP1	7	44152333
cg02190928	-3.51519	0.000439434	-0.0630923	0.0191145	0.328517		8	90427508
cg02600347	-3.51515	0.00043951	-0.0619596	0.0175225	0.328517		7	148334227
cg09280095	-3.51482	0.000440057	-0.0361038	0.00991536	0.328517		15	93855060
cg13093110	-3.51441	0.000440738	-0.0366468	0.0122312	0.328517		1	187610355
cg25783892	-3.51379	0.000441768	-0.0616296	0.0184183	0.328517	GHITM	10	85898649
cg18837429	-3.51374	0.000441849	-0.0395677	0.011963	0.328517	LTBP2	14	75050528
cg26467069	3.51262	0.00044372	0.0401467	0.0122696	0.328517	RND3	2	151344296
cg17431358	-3.5125	0.000443912	-0.0448894	0.0141452	0.328517		10	125816521
cg16778018	3.51187	0.000444964	0.0526285	0.0159308	0.328517	MGRN1	16	4736225
cg21570220	3.5117	0.000445258	0.0633658	0.0205862	0.328517	SLC11A2	12	51419900
cg18793799	3.51162	0.000445379	0.0496453	0.0152656	0.328517		2	8818257
cg07955474	-3.51128	0.000445947	-0.0453998	0.013209	0.328517	IRF8	16	85935556
cg04939569	-3.51112	0.000446228	-0.0382186	0.0121546	0.328517	KIAA1549	7	138518204
cg03297731	-3.51092	0.000446557	-0.0287691	0.00833161	0.328517	GDPD3	16	30124293
cg26083045	-3.50882	0.000450106	-0.0520098	0.0152384	0.328517	LMCD1	3	8560168
cg00997130	-3.50879	0.000450152	-0.0562529	0.0161766	0.328517		3	10854266
cg18958907	-3.50797	0.000451533	-0.041281	0.014405	0.328517	ST6GAL2	2	107498846
cg03001484	3.5074	0.000452505	0.0348028	0.00962023	0.328517	LMBRD1	6	70507230
cg04561822	3.50719	0.000452872	0.0434303	0.0175175	0.328517	GNA11	19	3094117
cg19736128	3.50702	0.000453162	0.075491	0.0175117	0.328517	EFS	14	23834710
cg23529139	3.50686	0.000453429	0.0516178	0.0134348	0.328517	TXNDC6	3	138048838
cg17520215	3.50654	0.000453966	0.0522023	0.0206317	0.328517	GAS2L3	12	100967016
cg03899215	-3.50638	0.000454249	-0.0687592	0.0192888	0.328517	PTPRN2	7	157996423
cg10919522	-3.50619	0.000454565	-0.0489808	0.0138595	0.328517	C14orf43	14	74227441
cg06448442	-3.5061	0.000454726	-0.0837224	0.0239145	0.328517	IL22RA2	6	137494919
cg11528978	3.50609	0.000454744	0.0490754	0.0130672	0.328517	ATPAF1	1	47134349
cg26903216	-3.50578	0.000455279	-0.0615653	0.0165321	0.328517	XYLT1	16	17228439
cg21500895	-3.50542	0.000455886	-0.0570173	0.0150205	0.328517	BTBD11	12	107974296
cg02115818	3.50523	0.000456219	0.0539822	0.0163964	0.328517	RUNDC3A	17	42393931
cg23644066	-3.50478	0.000456977	-0.0427024	0.0135627	0.328517	RNF220	1	44942473
cg09705456	3.5046	0.000457287	0.041499	0.0224085	0.328517	MACROD1	11	63839479
cg16818414	3.50438	0.000457672	0.0575708	0.0158472	0.328517	FBLN1	22	45898966
cg12225979	-3.50404	0.000458256	-0.0276979	0.00831257	0.328517	PDE9A	21	44103900
cg00719332	-3.50296	0.000460111	-0.043149	0.0115014	0.328686	CHTF18	16	843295
cg20995564	-3.50263	0.000460689	-0.0480821	0.0144897	0.328686	ZEB2	2	145172035
cg16700640	-3.50257	0.000460784	-0.0897487	0.025532	0.328686		10	2374219
cg08555772	3.50197	0.000461836	0.0407109	0.0124244	0.328686	ARMC4	10	28287707
cg16850623	-3.50095	0.000463603	-0.0474665	0.015953	0.328686	GDF2	10	48413758
cg27020028	-3.50094	0.000463612	-0.05546	0.0160112	0.328686	MMP14	14	23304823
cg00306298	3.50055	0.000464291	0.0582782	0.0156286	0.328686	C2orf64	2	99225662
cg15961920	-3.50054	0.000464317	-0.0522528	0.0169904	0.328686	MRPS18B	6	30586293
cg03575641	3.49923	0.000466607	0.0592382	0.0176305	0.329323		7	128809442
cg09037082	-3.49888	0.000467219	-0.055286	0.0206672	0.329323	MFHAS1	8	8680971
cg08888625	3.49843	0.000468003	0.0655415	0.019852	0.329323		1	201508308
cg25198375	3.4983	0.000468233	0.0540619	0.0136151	0.329323	CEP120	5	122759287
cg04389164	3.49761	0.000469442	0.0254086	0.00729922	0.329323		16	4377470
cg10278025	-3.49755	0.000469561	-0.0363005	0.0104597	0.329323	OR12D3	6	29342706
cg02674562	-3.49679	0.000470886	-0.0670501	0.0222164	0.329323	MAP1S	19	17837854
cg14713217	-3.49553	0.000473125	-0.0538748	0.0160479	0.329323		1	33924313
cg26332488	3.4952	0.00047371	0.0500764	0.0134523	0.329323	SKI	1	2230640
cg21344159	-3.49485	0.000474321	-0.055195	0.0167641	0.329323	GPR133	12	131609316
cg20002901	-3.49423	0.000475429	-0.0737095	0.0252401	0.329323	RAMP1	2	238777656
cg01791798	-3.49402	0.00047581	-0.0559423	0.0153305	0.329323	MAST4	5	66338067
cg10398761	-3.49393	0.000475961	-0.0427948	0.0133737	0.329323	ACSF3	16	89169289
cg06378491	3.49371	0.000476359	0.0223477	0.00656701	0.329323	MAP4K2	11	64564012
cg19721221	-3.49269	0.000478179	-0.0309735	0.00926904	0.329323		1	181081214
cg03151194	-3.49239	0.000478713	-0.0357072	0.0107616	0.329323	SLCO4A1	20	61289939
cg17279338	3.49222	0.000479029	0.0402889	0.0112688	0.329323	ZNF69	19	11999000
cg05647430	-3.49211	0.000479228	-0.0679041	0.0187325	0.329323	SCNN1G	16	23196129
cg09154794	-3.49139	0.000480512	-0.0733451	0.0188943	0.329323	RPA2	1	28239160
cg08355537	3.49124	0.000480782	0.0569847	0.0157277	0.329323	HNRNPU	1	245026452
cg00308767	3.49067	0.000481805	0.0517945	0.0133354	0.329323	C1orf109	1	38155539
cg03790988	3.48949	0.000483942	0.0527419	0.016818	0.329323	DOK6	18	67069959
cg02645295	-3.48905	0.000484743	-0.0476871	0.0136289	0.329323		12	52705424
cg04530015	-3.48895	0.000484918	-0.047215	0.0145449	0.329323	ABCA12	2	215796436
cg04003920	-3.48824	0.000486209	-0.0447187	0.0142685	0.329323	PIGT	20	44054623
cg25077430	3.48819	0.000486298	0.0393286	0.0126226	0.329323		17	66192411
cg23343291	3.48815	0.000486384	0.0586278	0.0186661	0.329323	INF2	14	105184176
cg06682402	3.48804	0.000486568	0.0432345	0.0105193	0.329323	NCOA4	10	51565087
cg20407796	-3.48781	0.000486988	-0.0443447	0.0140751	0.329323	B3GNTL1	17	80987573
cg22853485	3.48762	0.000487343	0.0658104	0.0160553	0.329323	CLYBL	13	100258524
cg25138168	3.48728	0.000487963	0.0504762	0.0152165	0.329323	FAM149B1	10	74927753
cg10513161	3.48701	0.000488455	0.0379156	0.0113428	0.329323	ABCC5	3	183705727
cg19324172	3.48651	0.000489365	0.0443519	0.0143458	0.329511	PPID	4	159644759
cg00136400	-3.48634	0.000489681	-0.055976	0.0187675	0.329698	CYP11B2	8	144000430
cg25452361	-3.48575	0.000490753	-0.0538746	0.0164153	0.329884	C7orf71	7	26676191
cg24362829	-3.48525	0.000491679	-0.0344978	0.00988237	0.33007		1	178455607
cg02287325	-3.48465	0.000492778	-0.0531653	0.0146851	0.330255	CTRB1	16	75252355
cg12383650	-3.48416	0.000493683	-0.0516924	0.0158946	0.33044	KCNMA1	10	79111034
cg01775379	-3.48365	0.000494623	-0.0526751	0.0177365	0.330624	PKP4	2	159316264
cg05898092	-3.48209	0.000497522	-0.0513549	0.0150728	0.331608	DUS1L	17	80022616
cg12324708	-3.48029	0.000500878	-0.0521127	0.0151855	0.331608		5	130329173
cg27561954	3.47923	0.00050285	0.0435934	0.0154393	0.331608	RBP7	1	10057312
cg26851803	-3.47888	0.00050351	-0.0419972	0.0127132	0.331608		12	66392654
cg14417372	3.47859	0.000504056	0.0419826	0.0140013	0.331608		11	119455230
cg25923284	3.47812	0.000504937	0.0241676	0.00810974	0.331608	CTPS2	X	16730835
cg23369371	3.47785	0.00050545	0.0436801	0.0129804	0.331608	TUBA4A	2	220118598
cg06584566	3.47777	0.000505607	0.0497028	0.0138345	0.331608	GABBR2	9	101469285
cg24302354	-3.47757	0.000505986	-0.0563075	0.0165547	0.331608	EHD2	19	48219029
cg13500430	-3.47757	0.000505988	-0.0377668	0.0111539	0.331608	NAP1L4	11	2965905
cg16710604	-3.47711	0.000506843	-0.0442477	0.0150717	0.331608		15	33424752
cg11940177	-3.47688	0.000507287	-0.0601617	0.0178833	0.331608	PGAM1	10	99188478
cg15565081	3.47682	0.000507391	0.0522376	0.0142719	0.331608	FGFBP3	10	93668145
cg05657618	3.47659	0.000507826	0.0613649	0.0169699	0.331608	NGEF	2	233792732
cg11535869	-3.47653	0.000507955	-0.0482208	0.0151112	0.331608		7	156913224
cg02441711	-3.47623	0.000508509	-0.0825205	0.021769	0.331608	SECTM1	17	80291105
cg27290207	-3.47617	0.000508637	-0.0415088	0.0129513	0.331608	LOC647309	3	190572892
cg22826874	3.47346	0.000513784	0.0434932	0.0135617	0.331608	PCOLCE2	3	142608218
cg08572565	3.47321	0.00051428	0.0547141	0.0158869	0.331608	NIN	14	51298737
cg22708818	-3.47294	0.000514795	-0.0376537	0.0106897	0.331608	GPR113	2	26538435
cg07303275	3.47243	0.000515762	0.0541626	0.0171676	0.331608	TMEM170A	16	75499416
cg17694130	-3.47207	0.000516452	-0.0438383	0.0122553	0.331608		4	14858290
cg06849077	3.47153	0.000517493	0.0398378	0.0124339	0.331608	UNC5A	5	176245016
cg00591895	-3.47128	0.000517979	-0.0712885	0.0200441	0.331608		2	175588583
cg17471836	-3.47128	0.000517993	-0.0449341	0.01284	0.331608	TNFAIP8	5	118691007
cg24366665	-3.47081	0.00051889	-0.0437324	0.0136557	0.331608		13	31371618
cg16010207	-3.47037	0.000519738	-0.0411841	0.0125744	0.331608	PDE4DIP	1	144892566
cg26736154	3.46999	0.000520471	0.0358111	0.0157884	0.331608	C15orf41	15	37020592
cg08628428	-3.46887	0.000522659	-0.0529091	0.0154394	0.331608		17	14352476
cg00030423	3.46881	0.000522765	0.077693	0.0230136	0.331608	UQCRFS1	19	29704213
cg27632050	3.46846	0.00052346	0.052737	0.0164136	0.331608	RASA3	13	114898515
cg00872683	-3.46808	0.000524191	-0.0404549	0.011827	0.331608		4	40398005
cg14875093	3.46805	0.000524249	0.0354686	0.0104567	0.331608	WDR87	19	38398164
cg08439970	3.46801	0.000524325	0.0500585	0.0184804	0.331608	EEF1A1	6	74230786
cg12564187	-3.46785	0.000524644	-0.0537768	0.0157871	0.331608	KRT24	17	38854966
cg03090969	-3.4676	0.000525123	-0.0427158	0.0142582	0.331608		8	104117866
cg07570280	-3.46736	0.000525604	-0.0566252	0.0163587	0.331608		2	64982749
cg09773238	-3.46673	0.000526824	-0.0498574	0.0151454	0.331608		11	113424208
cg11471262	-3.46661	0.000527074	-0.0356062	0.0100667	0.331608	RGS12	4	3318911
cg19045427	-3.46641	0.000527454	-0.0450007	0.0137561	0.331608		11	361221
cg02240103	-3.46605	0.000528164	-0.0341814	0.00940011	0.331608	UNC84A	7	880002
cg10747115	3.46557	0.000529118	0.03393	0.0119408	0.331608	SLC12A8	3	124931627
cg19751789	-3.46504	0.000530152	-0.0602205	0.022198	0.331608	LDLR	19	11199944
cg15874300	3.46465	0.000530914	0.0264539	0.00960969	0.331608	CRBN	3	3221199
cg13655242	-3.46431	0.000531585	-0.0522999	0.0159212	0.331608	KCNIP4	4	20988275
cg24005158	-3.464	0.000532214	-0.0473521	0.015607	0.331608	PHYH	10	13330436
cg02902617	-3.46332	0.000533562	-0.054693	0.0152949	0.331608	RIN3	14	93031178
cg11156286	3.46325	0.000533685	0.046776	0.0150668	0.331608	ANKLE2	12	133338210
cg14527942	-3.46276	0.000534665	-0.0387267	0.0100762	0.331608	IRAK2	3	10276383
cg04668631	-3.46276	0.000534666	-0.042274	0.0130546	0.331608	C7orf50	7	1096969
cg23949574	3.46249	0.00053521	0.0865465	0.0251681	0.331608	HDAC4	2	240302855
cg04416111	-3.46247	0.000535243	-0.0427976	0.01254	0.331608		16	87234895
cg17840719	3.46242	0.000535342	0.0533023	0.0152433	0.331608	ZNF454	5	178368253
cg26638266	-3.4619	0.000536383	-0.0733798	0.0208238	0.331777	VIT	2	36923086
cg14910395	-3.46073	0.000538714	-0.0297272	0.00845245	0.332289	GRIN2D	19	48941986
cg12441694	-3.46029	0.000539593	-0.0414088	0.0118981	0.332289		13	106572969
cg11976929	3.46008	0.000540025	0.102987	0.0294918	0.332289	MED20	6	41888945
cg10626305	-3.45966	0.000540867	-0.0362846	0.0105879	0.332289	FLJ22536	6	21801442
cg02204046	3.45809	0.000544016	0.0463653	0.0147275	0.332289	MYCN	2	16080760
cg15313332	3.4576	0.000545015	0.0419066	0.0119407	0.332289	BDNF	11	27721270
cg05648614	-3.45745	0.000545305	-0.0497975	0.0144785	0.332289	ARL8B	3	5180520
cg14475001	3.45632	0.00054761	0.0414993	0.0142478	0.332289	PAPD4	5	78908220
cg14280583	-3.45624	0.00054777	-0.0479435	0.0134003	0.332289	EFS	14	23825960
cg27444913	-3.4562	0.00054784	-0.0770175	0.0208298	0.332289	GALNT2	1	230244525
cg13319664	3.45575	0.000548772	0.036667	0.0134107	0.332289	DNAJC28	21	34863952
cg18264548	3.45561	0.000549055	0.0348122	0.0114914	0.332289	BMF	15	40401551
cg09865454	-3.45538	0.000549512	-0.0347027	0.0106565	0.332289	HOXA3	7	27149139
cg23080985	3.45421	0.000551902	0.0448802	0.0235276	0.332289	ALKBH7	19	6373627
cg07315894	3.45391	0.000552526	0.0459344	0.0133907	0.332289	PHYHIP	8	22089444
cg05885959	-3.45299	0.000554418	-0.0348923	0.0109547	0.332289	C19orf22	19	897623
cg12391563	3.45256	0.000555299	0.0670506	0.019355	0.332289	C2orf28	2	27434617
cg23202979	3.45254	0.00055533	0.0355119	0.0105094	0.332289	CADM1	11	115373757
cg03118206	3.45214	0.000556162	0.0356734	0.0115305	0.332289	KIAA1244	6	138482933
cg13027142	-3.45184	0.000556779	-0.198211	0.0579273	0.332289	NRXN1	2	50201382
cg04405075	-3.4513	0.000557902	-0.0336565	0.00913082	0.332289	LOC100288797	20	2796872
cg01979157	-3.45122	0.000558068	-0.045465	0.0133756	0.332289	SKI	1	2161013
cg07424616	3.451	0.000558512	0.0465014	0.013816	0.332289	PANK4	1	2457414
cg05196101	3.45056	0.000559434	0.041522	0.0132355	0.332289	CHMP4B	20	32398960
cg21809913	-3.44951	0.000561607	-0.0439606	0.0124809	0.332289	MIR495	14	101500052
cg18677812	-3.44945	0.000561721	-0.0504448	0.0179107	0.332289	SCN11A	3	38936985
cg26394636	-3.44891	0.000562864	-0.055255	0.0170692	0.332289		10	11934469
cg04936242	-3.44814	0.000564458	-0.035995	0.00963861	0.332289	TTLL12	22	43581423
cg20636912	3.44718	0.000566477	0.0544995	0.0206055	0.332289		15	38364951
cg03853743	-3.44702	0.0005668	-0.0460823	0.0121786	0.332289		12	61267009
cg07785726	3.44579	0.000569391	0.0608715	0.0152917	0.332289	RCBTB1	13	50159788
cg01983248	-3.44508	0.00057089	-0.0759091	0.0230109	0.332289	C5orf28	5	43482804
cg17161266	-3.44497	0.000571121	-0.0301501	0.0104572	0.332289	VWC2	7	49907002
cg05526364	-3.44481	0.000571468	-0.0396127	0.0116508	0.332289	IFT122	3	129205070
cg08767460	3.4443	0.000572534	0.0935794	0.0364738	0.332289	SNCA	4	90759046
cg18139806	-3.4434	0.000574459	-0.0439884	0.0145782	0.332289		3	64354189
cg04831728	-3.44296	0.000575386	-0.0503346	0.0172811	0.332289		16	1437752
cg01932412	-3.44237	0.000576641	-0.0519984	0.0183564	0.332289	HCN4	15	73658379
cg13942103	-3.44216	0.000577083	-0.0377604	0.0110644	0.332289		1	111177829
cg23061412	-3.44139	0.00057874	-0.0316026	0.0105753	0.332289	MIR518A2	19	54242644
cg08396193	-3.44137	0.000578772	-0.0727908	0.0197388	0.332289	HOXA7	7	27193709
cg14461913	3.44114	0.000579266	0.0472941	0.0180218	0.332289	CAMSAP1	9	138799741
cg02372613	-3.44098	0.000579604	-0.0342617	0.010985	0.332289	KIF6	6	39312668
cg26333660	-3.4406	0.000580423	-0.0272693	0.00787333	0.332289	INTS9	8	28625366
cg14306812	3.43993	0.000581863	0.0489117	0.0165874	0.332289	LPP	3	187871538
cg09850418	-3.43934	0.000583133	-0.0491418	0.0153237	0.332289	BEND5	1	49224855
cg18235000	3.43921	0.000583411	0.0693675	0.0194098	0.332289	PNMA2	8	26372829
cg02318784	3.43839	0.000585184	0.0315666	0.00911465	0.332289		15	27213174
cg25908973	3.43813	0.000585741	0.0582487	0.0184787	0.332289	LOC145663	15	45670865
cg02504617	-3.43804	0.000585939	-0.0454166	0.0149523	0.332289	MAGEC1	X	140992417
cg13638489	3.43794	0.000586147	0.0391695	0.0132186	0.332289	MAP3K12	12	53886688
cg00095678	3.4378	0.000586467	0.0434856	0.012895	0.332289	TMEM136	11	120196371
cg25378003	3.43775	0.000586571	0.0587601	0.0143613	0.332289		6	41472488
cg02572729	3.43731	0.000587528	0.0563458	0.0160509	0.332289	DDAH1	1	85930809
cg19651419	3.43726	0.00058763	0.0395645	0.0148981	0.332289	VASP	19	46009779
cg14594859	-3.43715	0.000587875	-0.0551581	0.0226321	0.332289	TOP1MT	8	144406744
cg06962421	-3.4369	0.000588412	-0.0333267	0.0128078	0.332289	WNT4	1	22446547
cg03020554	3.43668	0.000588884	0.0617289	0.0172207	0.332289		8	99951730
cg05599160	-3.43668	0.000588896	-0.0688394	0.0216675	0.332289		5	124536183
cg11956396	3.43588	0.00059063	0.0600492	0.014433	0.332289	EPS8L1	19	55591707
cg01442531	-3.43507	0.000592398	-0.0494374	0.015128	0.332289	LRRN1	3	3848115
cg10773526	-3.43483	0.000592926	-0.045439	0.0135405	0.332289	INPP4B	4	143327279
cg03508643	3.43476	0.000593073	0.0670666	0.0220896	0.332289	TFG	3	100428398
cg14353184	-3.43398	0.000594789	-0.0954791	0.0307112	0.332289		6	32584893
cg25953130	-3.43366	0.000595482	-0.0606824	0.0168611	0.332289	ARID5B	10	63753550
cg13598358	-3.43359	0.000595636	-0.0465316	0.0134827	0.332289	PPP1CC	12	111176852
cg22541400	-3.43356	0.000595711	-0.0405807	0.0119193	0.332289	GAS7	17	9840728
cg21547690	3.43341	0.000596045	0.0261153	0.0086621	0.332289	LRFN5	14	42077327
cg21661983	-3.43299	0.000596971	-0.0508185	0.0176723	0.332289	TPH2	12	72353490
cg15036326	-3.43229	0.000598515	-0.0450517	0.0137301	0.332289	RPL23A	17	27048708
cg23184252	-3.43222	0.000598668	-0.0493058	0.0141959	0.332289		12	125139714
cg22805796	3.43216	0.000598796	0.0479433	0.0160689	0.332289	ARHGDIA	17	79829393
cg13523217	3.43188	0.000599409	0.0317917	0.0103639	0.332289	RALGDS	9	135987503
cg10038185	-3.43127	0.000600757	-0.054114	0.014124	0.332289	DIRAS3	1	68517273
cg01002030	3.43126	0.000600793	0.049298	0.014831	0.332289	RAVER2	1	65211677
cg00560584	3.43122	0.00060088	0.0523304	0.0165437	0.332289	GEM	8	95274637
cg00856273	-3.43088	0.000601632	-0.0532302	0.0178005	0.332289		1	82165095
cg26667946	3.43063	0.000602185	0.081878	0.0253334	0.332289	SIAH3	13	46425874
cg03306486	3.43046	0.000602566	0.0791307	0.0223434	0.332289	APC2	19	1467952
cg07722358	3.4304	0.000602697	0.0510925	0.0153816	0.332289	CPNE5	6	36808414
cg14028671	-3.43026	0.000603011	-0.0405106	0.0108693	0.332289	NPDC1	9	139937558
cg05786630	-3.43007	0.000603415	-0.0487642	0.0153696	0.332289	TFR2	7	100218568
cg27544673	-3.42969	0.000604279	-0.0491799	0.0180397	0.332289	CLRN3	10	129685902
cg15521790	-3.42957	0.000604544	-0.0383652	0.0113605	0.332289	MAML2	11	95889454
cg15449975	-3.42916	0.000605452	-0.0328508	0.00914037	0.332289	TRMT61A	14	103999050
cg25782847	3.42899	0.000605823	0.0534847	0.0156511	0.332289	C11orf88	11	111385461
cg02730156	3.42873	0.000606409	0.0466314	0.0147156	0.332289		21	38069950
cg08761073	-3.4287	0.000606487	-0.0314042	0.0101684	0.332289	PRLR	5	35066008
cg02544257	-3.42866	0.000606577	-0.0298486	0.00875514	0.332289	FUK	16	70510663
cg20559385	-3.42852	0.000606871	-0.0402987	0.0120267	0.332289		6	106049591
cg20303028	3.4285	0.000606926	0.0377024	0.0119477	0.332289	DCTN1	2	74607507
cg14553444	-3.42834	0.000607282	-0.05059	0.0158715	0.332289		2	154262055
cg24903434	3.4283	0.000607382	0.0470034	0.0143326	0.332289	SRRM3	7	75831232
cg12483561	3.42765	0.000608821	0.0471341	0.0144114	0.332289	OTOP2	17	72920385
cg21402832	3.42711	0.000610043	0.0620142	0.0160771	0.332289	TNFSF10	3	172241069
cg03020635	-3.42703	0.000610218	-0.0416755	0.0126951	0.332289		14	82526476
cg19825525	3.42654	0.00061132	0.036962	0.0114526	0.332289	PDS5B	13	33160366
cg15687855	3.42523	0.000614275	0.075052	0.0207977	0.332289	ZNF502	3	44754131
cg11804725	-3.4251	0.000614569	-0.0428934	0.0147351	0.332289		3	16105263
cg27147615	3.42496	0.000614898	0.0611116	0.0186602	0.332289	LOC646982	13	40976678
cg03232484	3.42484	0.000615166	0.0461723	0.01431	0.332289	BET1	7	93633800
cg13670911	3.42464	0.000615609	0.0603004	0.0177674	0.332289	SGEF	3	153839115
cg25290724	-3.4246	0.000615706	-0.0791212	0.0243893	0.332289		X	18440982
cg09235936	-3.42404	0.00061698	-0.0359361	0.0132288	0.332289	HDLBP	2	242170211
cg04208434	3.42379	0.000617546	0.0410931	0.0114471	0.332289	TMCC1	3	129513427
cg20065463	3.42285	0.000619687	0.0495996	0.0150491	0.332289	DES	2	220283156
cg10744714	-3.4223	0.000620934	-0.0502225	0.0167785	0.332289	FAM20C	7	207750
cg00777679	-3.42194	0.000621754	-0.0340392	0.0186967	0.332289	PCGF3	4	707862
cg03773413	3.42149	0.000622781	0.0561819	0.0143343	0.332289	ZNF124	1	247335974
cg16999636	3.42137	0.000623075	0.0493593	0.0144583	0.332289		17	46534794
cg16696002	3.42077	0.00062443	0.0322497	0.00931721	0.332289	DNM3	1	172189728
cg18122392	-3.42009	0.000626003	-0.0339296	0.00977176	0.332289	CNGA3	2	99013409
cg13943985	-3.42003	0.000626152	-0.0489099	0.0217005	0.332289	CSTF1	20	54967718
cg01172972	3.42002	0.00062617	0.0369102	0.0111764	0.332289	ZFYVE9	1	52608558
cg03851159	3.41973	0.000626842	0.0449713	0.01319	0.332289	VAX1	10	118891090
cg13298997	-3.4197	0.000626899	-0.0369546	0.0104596	0.332289	PDE1C	7	32038956
cg22677065	-3.41954	0.000627281	-0.0507058	0.0162146	0.332289		2	120977928
cg08403064	-3.41928	0.00062786	-0.033731	0.0103628	0.332289	ACCSL	11	44068709
cg09609418	3.41893	0.000628669	0.0314632	0.00918697	0.332289		11	66079140
cg02948264	3.41872	0.000629169	0.0331598	0.00963604	0.332289	NDUFA4L2	12	57630259
cg10330169	-3.41861	0.000629424	-0.0544744	0.0179211	0.332289	DIS3L2	2	232830822
cg25648211	-3.41858	0.000629479	-0.0525796	0.0148024	0.332289		17	76312455
cg16553427	3.41843	0.000629829	0.0481846	0.0178103	0.332289	IL16	15	81558344
cg06079147	-3.41797	0.0006309	-0.0436849	0.0121246	0.332289		4	189258195
cg04158018	-3.4176	0.000631748	-0.0450877	0.0135081	0.332289	NFE2	12	54696210
cg03280235	-3.41746	0.000632075	-0.0279773	0.00855015	0.332289	PBX2	6	32158953
cg20247486	3.41693	0.000633312	0.0397381	0.0115831	0.332289		1	119544329
cg02030958	3.4162	0.000635026	0.0503879	0.0150899	0.332289		13	110386267
cg26276120	-3.41604	0.0006354	-0.0428736	0.0130911	0.332289	TPI1	12	6977747
cg24291203	3.41581	0.000635935	0.0486718	0.0151292	0.332289	VPS13B	8	100025000
cg22316575	-3.41507	0.000637654	-0.0230908	0.0078711	0.332289	ADA	20	43248264
cg24889466	-3.41473	0.000638452	-0.0386138	0.011324	0.332289	ARHGEF10	8	1812138
cg11183632	3.41457	0.000638831	0.0976817	0.0306639	0.332289		20	21503152
cg20793897	-3.41455	0.00063887	-0.0435832	0.0151586	0.332289		2	200025325
cg23762657	-3.41452	0.000638949	-0.0423952	0.0121627	0.332289		6	91600978
cg21554569	-3.4141	0.000639938	-0.0433633	0.0127443	0.332289		5	52586721
cg20941110	3.41375	0.00064075	0.0502003	0.013765	0.332289	BNC1	15	83953819
cg04978831	-3.41365	0.000640984	-0.0359936	0.0109423	0.332289	PACRG	6	163730368
cg02997574	3.41347	0.000641414	0.0414097	0.0168873	0.332289	NFE2L1	17	46125811
cg11994390	-3.41278	0.000643048	-0.0566454	0.0192428	0.332289		7	30287790
cg14004271	-3.41243	0.000643863	-0.0512927	0.0157982	0.332289	SLC46A2	9	115650248
cg14711869	-3.41241	0.000643914	-0.025248	0.00749968	0.332289	FAM193A	4	2716524
cg00395825	-3.41194	0.000645028	-0.0434694	0.0157042	0.332289		22	19645893
cg14521552	-3.4119	0.000645121	-0.0729928	0.0226228	0.332289	SNORD116-7	15	25312131
cg00576689	-3.4117	0.000645601	-0.056248	0.0168158	0.332289		8	37218068
cg00804354	3.41138	0.000646353	0.0374265	0.0122289	0.332289	SH3BP5L	1	249111407
cg01344813	-3.41136	0.000646393	-0.0487816	0.014426	0.332289	NCKAP5	2	133630172
cg17389212	3.4112	0.000646786	0.0371728	0.0109594	0.332289		12	49079998
cg21777154	3.41098	0.000647309	0.0372242	0.0113753	0.332289	C1orf21	1	184396304
cg00955482	3.41077	0.000647797	0.0547481	0.0144093	0.332289	ENOSF1	18	712737
cg25564733	-3.41067	0.000648027	-0.0510516	0.0146242	0.332289	ZNF331	19	54043979
ch.2.74841720R	3.41041	0.000648659	0.0696427	0.0305902	0.332289		2	74988212
cg19151030	3.41036	0.000648783	0.0470067	0.0142097	0.332289		10	102802634
cg13009143	-3.41024	0.000649046	-0.051669	0.0181752	0.332289	TAF7L	X	100548223
cg21947858	3.40939	0.000651091	0.0447487	0.0143051	0.33294	VAPB	20	56964065
cg15127324	3.40842	0.000653393	0.036108	0.0149839	0.333353	ARAP2	4	36246442
cg13708298	3.40821	0.000653916	0.0534154	0.0168454	0.333353	FAM65B	6	24900051
cg06710785	-3.40809	0.000654183	-0.0551632	0.0177008	0.333353	NRG3	10	83683829
cg17506178	-3.40727	0.00065617	-0.0388766	0.0120775	0.333999		1	82070684
cg03329539	-3.40668	0.000657593	-0.0387906	0.0109561	0.33428		2	233283329
cg00124432	3.40614	0.000658877	0.0488281	0.0165407	0.33428	TRIM39	6	30294015
cg01290710	3.40594	0.000659376	0.0517944	0.0151948	0.33428	HIPK4	19	40889978
cg19868691	3.40542	0.000660624	0.0548296	0.0166045	0.33428	WNT10A	2	219744597
cg12150784	3.40535	0.000660798	0.0599237	0.0180924	0.33428		11	119613308
cg12851792	-3.40528	0.000660962	-0.0381387	0.0122032	0.33428	ARHGEF12	11	120224074
cg00759301	-3.40456	0.0006627	-0.0531225	0.0170274	0.33428		1	82165110
cg12074541	3.40397	0.000664133	0.0686243	0.0200225	0.33428	SNTG2	2	1286641
cg12221970	3.4039	0.0006643	0.0688093	0.0197533	0.33428	ITPKB	1	226884832
cg15512352	3.4025	0.00066773	0.0423846	0.0148184	0.33428	PACSIN3	11	47207826
cg07771287	3.40189	0.000669206	0.0745749	0.03375	0.33428	DCLRE1C	10	14996663
cg11520030	-3.4011	0.000671156	-0.0567744	0.0173807	0.33428	TBCD	17	80710877
cg16936953	-3.40109	0.000671187	-0.053531	0.0162727	0.33428	TMEM49	17	57915665
cg00770085	3.40099	0.000671417	0.0477646	0.0149206	0.33428	TTC39A	1	51810836
cg11841288	-3.40097	0.000671472	-0.0527112	0.0185341	0.33428		1	53842221
cg27211576	3.4009	0.000671646	0.0298036	0.00886382	0.33428	CSK	15	75093165
cg22781525	3.40069	0.00067217	0.0451865	0.0141701	0.33428	ICT1	17	73008601
cg27325255	3.40045	0.00067274	0.04802	0.0137247	0.33428		19	42501463
cg03167953	-3.40031	0.00067309	-0.0685446	0.0221656	0.33428	SNORD1C	17	74554844
cg24035931	-3.39956	0.000674942	-0.0542025	0.0161238	0.33428		8	70949392
cg08923494	-3.39943	0.000675266	-0.0386502	0.0132433	0.33428	TLL1	4	166797526
cg26311782	3.39932	0.000675537	0.0683534	0.0196562	0.33428	DIP2C	10	712032
cg12979844	3.39842	0.000677753	0.055824	0.0170053	0.33428	SIAH3	13	46425929
cg09994773	3.39832	0.000678	0.0516695	0.0148312	0.33428	MIR34A	1	9212514
cg21500133	3.39802	0.000678753	0.0642655	0.0163506	0.33428	RIMS4	20	43439451
cg19888870	-3.398	0.000678801	-0.048321	0.0154613	0.33428	DOCK3	3	50786715
cg01818121	3.39767	0.000679613	0.0423457	0.0126415	0.33428	GRAMD2	15	72476917
cg14560064	3.3976	0.000679806	0.0424787	0.0112441	0.33428	ZBTB6	9	125675653
cg04806562	3.39752	0.000679988	0.0285455	0.0083717	0.33428	TEX19	17	80316908
cg11802326	-3.39751	0.000680012	-0.046709	0.0147113	0.33428	SLC8A3	14	70562224
cg13911697	-3.39746	0.000680133	-0.03372	0.0101368	0.33428		11	15911614
cg25713214	-3.39738	0.00068035	-0.047588	0.0137605	0.33428	SFXN4	10	120921239
cg14400718	-3.39648	0.00068258	-0.0488244	0.0166978	0.334444		7	112434498
cg00488788	3.39635	0.000682903	0.0596076	0.0179952	0.334444	ONECUT1	15	53077609
cg22786506	3.3961	0.000683526	0.045274	0.0155669	0.334444	SIK3	11	116969293
cg13603112	-3.39589	0.000684057	-0.0630595	0.018491	0.334444	DBC1	9	121929811
cg01821854	3.39583	0.000684198	0.0329468	0.0097606	0.334444	SFRP2	4	154711347
cg24090911	-3.39542	0.000685231	-0.0493879	0.0156243	0.334575	AHRR	5	400732
cg00458932	-3.39461	0.000687268	-0.0383586	0.0113396	0.335193		2	208199465
cg08797892	-3.39265	0.000692197	-0.0416993	0.0120213	0.337272	GPR156	3	119885187
cg12088612	-3.39234	0.000692995	-0.0403849	0.011619	0.337399	GRINA	8	145066636
cg02124758	3.39126	0.000695727	0.0581348	0.0159451	0.337584		10	124910217
cg17200447	3.39113	0.000696059	0.0511117	0.0149186	0.337584		3	169386229
cg07741474	-3.3911	0.000696129	-0.0490575	0.0160166	0.337584	GMEB2	20	62223462
cg18826637	-3.39049	0.000697681	-0.0749425	0.0214683	0.337584		2	145116633
cg01932459	3.39036	0.000698005	0.0321198	0.0111589	0.337584	CD164	6	109703513
cg03639290	3.39003	0.000698856	0.0384292	0.0157065	0.337584	FN3KRP	17	80674509
cg11007380	3.39002	0.000698868	0.0490032	0.0174185	0.337584	KHDC1	6	73972704
cg09746170	3.38921	0.000700944	0.0590852	0.0155222	0.337584	IGF2BP2	3	185541835
cg11226042	-3.38919	0.000701003	-0.0489328	0.0157255	0.337584	PGBD5	1	230492933
cg17971600	3.3888	0.00070199	0.0221069	0.00649163	0.337584	RASAL3	19	15565369
cg05538151	3.38854	0.000702667	0.0607149	0.0178897	0.337584	POLG	15	89878029
cg24564096	-3.38845	0.00070288	-0.054167	0.0150072	0.337584	SORCS2	4	7449698
cg27128001	-3.3884	0.000703014	-0.0686671	0.0206754	0.337584		12	46006298
cg09667650	-3.38805	0.000703923	-0.0401363	0.0126541	0.337708	LRRC55	11	56956373
cg24904631	3.38759	0.00070509	0.0426699	0.015854	0.337727	TOM1L2	17	17875305
cg23803225	-3.38702	0.000706572	-0.0423173	0.0148832	0.337727	LOC619207	10	135268757
cg13575217	3.38698	0.000706658	0.044631	0.0136061	0.337727		5	139081079
cg18988327	-3.38693	0.000706784	-0.0378836	0.0114432	0.337727	FHOD3	18	34322578
cg14258335	-3.38525	0.000711142	-0.0449816	0.0137178	0.338467	ARSD	X	2843196
cg02244933	3.38518	0.000711312	0.0676581	0.0205401	0.338467	FTSJD1	16	71324066
cg05051393	3.38507	0.000711606	0.050753	0.016088	0.338467	ASF1A	6	119228846
cg25919221	-3.38477	0.00071238	-0.0441761	0.0148372	0.338467	CA6	1	9006680
cg01652927	-3.38454	0.000712981	-0.0392086	0.0107858	0.338467	LOXL1	15	74229811
cg12476065	3.38442	0.000713297	0.0455164	0.0164378	0.338467	C7orf49	7	134855640
cg08314102	3.38403	0.000714313	0.0565969	0.0151878	0.338589	C16orf87	16	46865519
cg21902187	3.38388	0.000714682	0.0388207	0.0126916	0.338711	HOXD3	2	177037710
cg13330671	-3.38339	0.000715975	-0.055604	0.0182747	0.338833	HSP90AB1	6	44216937
cg24767956	3.38232	0.000718776	0.0354566	0.0104854	0.338847		3	137487770
cg25135563	-3.38229	0.000718835	-0.0357853	0.0115585	0.338847		1	8380999
cg06191091	-3.38225	0.00071895	-0.0310111	0.00929048	0.338847		17	30583855
cg17918002	3.38209	0.000719353	0.0491395	0.0132881	0.338847	MKX	10	28035719
cg02756545	3.3818	0.000720126	0.0464697	0.0152353	0.338887	ABCD3	1	94884060
cg13781956	-3.38121	0.000721665	-0.0261879	0.00787288	0.338887	TNC	9	117826025
cg13444005	-3.38066	0.000723123	-0.053437	0.0160094	0.338887	TNR	1	175372551
cg16875864	-3.38059	0.00072331	-0.05426	0.0186052	0.338887	RFTN1	3	16441008
cg04973925	-3.38056	0.000723373	-0.0321853	0.0099332	0.338887	SHC4	15	49218062
cg04990210	-3.38029	0.000724099	-0.0392581	0.0115802	0.338887	CTNS	17	3558661
cg13877285	3.37984	0.00072527	0.0376404	0.011348	0.338887	PPP2R2A	8	26148873
cg26306144	3.37952	0.000726125	0.0463916	0.0144713	0.338887	UBE2D3	4	103748670
cg26915370	-3.37922	0.00072692	-0.0368505	0.0107305	0.338887	CALD1	7	134575524
cg09966847	-3.37904	0.000727405	-0.029256	0.00940384	0.338887	ISM2	14	77943678
cg05228717	3.37868	0.000728335	0.0591968	0.0185372	0.338887	GALNT9	12	132863109
cg10564800	-3.37863	0.00072849	-0.0451664	0.0162641	0.338887		6	23002396
cg11637695	3.37859	0.000728582	0.0460596	0.0184388	0.339007	RPTOR	17	78808060
cg18841159	3.37713	0.000732476	0.0547695	0.0166876	0.339482	COL9A1	6	70992041
cg24842354	-3.37711	0.000732527	-0.0396796	0.0121198	0.339482	PRKCZ	1	2004057
cg04510807	-3.37703	0.000732734	-0.0533192	0.0160489	0.339482	MAD1L1	7	2054241
cg19049349	3.37681	0.000733328	0.0290153	0.00888668	0.339482		17	20339589
cg15044760	3.37651	0.000734112	0.0390517	0.0111924	0.339493		2	45177243
cg12467223	-3.37596	0.000735599	-0.0287295	0.00884537	0.339493	ROR1	1	64259396
cg18409732	3.37575	0.00073616	0.0364614	0.0108191	0.339493		4	4866454
cg25808094	-3.37569	0.000736305	-0.0576493	0.018017	0.339493	TBC1D4	13	75892615
cg02056751	3.37485	0.000738569	0.0297493	0.00954016	0.340189	C11orf21	11	2320647
cg18489012	3.37474	0.000738863	0.0485883	0.014116	0.340189	SFRS3	6	36561954
cg13545717	3.37409	0.000740589	0.0486245	0.0175834	0.340766	DENND1A	9	126585875
cg12179154	-3.37331	0.000742691	-0.0571795	0.0164926	0.341342		18	33157203
cg11714430	-3.37238	0.00074522	-0.0546014	0.0162051	0.341916	NAB1	2	191517645
cg19936614	-3.37203	0.000746158	-0.0644717	0.0204034	0.342031	FAT1	4	187627811
cg02734358	-3.37162	0.000747267	-0.0376147	0.0128468	0.342145	GPRIN3	4	90227074
cg26606393	-3.37151	0.000747561	-0.0562625	0.0167139	0.34226	ZNF707	8	144776974
cg24639246	-3.37114	0.000748567	-0.0450976	0.016555	0.342374		13	29390312
cg00554173	-3.36976	0.00075233	-0.038461	0.0125973	0.343171	ProSAPiP1	20	3149777
cg08508763	3.36961	0.000752745	0.0551172	0.0174026	0.343171	TRAK1	3	42201380
cg17754980	3.36948	0.000753105	0.0624911	0.0149041	0.343171	FAM54A	6	136571643
cg06520081	-3.36884	0.000754849	-0.0367043	0.0115943	0.343391	LOC340074	5	134990562
cg24143611	3.36867	0.000755312	0.0490139	0.0140742	0.343391	SNORD23	19	48258154
cg10648197	3.3682	0.000756603	0.0515317	0.0150073	0.343391	SPAG6	10	22634578
cg24783510	3.36808	0.000756931	0.0497035	0.0146743	0.343391	FCHO1	19	17862150
cg06142537	3.36777	0.000757788	0.042497	0.013776	0.343391		2	71114785
cg06689816	3.36766	0.000758081	0.0459744	0.0141395	0.343391		5	158639111
cg09294937	-3.36737	0.000758895	-0.0476233	0.0157639	0.343503	CXCR1	2	219028997
cg26926521	3.3669	0.000760183	0.048952	0.0169694	0.343615	ADRA2A	10	112837240
cg01207974	-3.3653	0.000764607	-0.0565811	0.0182958	0.344581		13	50703026
cg18866792	-3.36447	0.000766915	-0.0378188	0.0123149	0.344581	2020-03-04	2	217152056
cg18498263	-3.36445	0.000766951	-0.0459203	0.0145713	0.344581	TTC7B	14	91034963
cg09967877	3.36356	0.000769453	0.0613685	0.0269233	0.344581	SYT12	11	66791156
cg26680009	3.3629	0.000771273	0.0486854	0.0168791	0.344581	INTS7	1	212209071
cg22863920	3.36266	0.000771961	0.0409805	0.0155725	0.344581		8	72470832
cg20576153	3.36262	0.000772056	0.0398678	0.0121498	0.344581	SIX6	14	60975841
cg14057760	3.36253	0.000772318	0.0271136	0.00794603	0.344581	DDX47	12	12982506
cg05933932	-3.36207	0.000773596	-0.0513032	0.0159869	0.344581	DNAH9	17	11572851
cg04669106	3.36192	0.000774027	0.126751	0.0327241	0.344581	GLT25D1	19	17666352
cg06560379	-3.36175	0.000774504	-0.0609255	0.0159533	0.344581	NFKBIE	6	44231305
cg19304003	-3.36172	0.000774578	-0.0523547	0.0158491	0.344581	CAPN13	2	30967383
cg06461676	-3.36146	0.000775324	-0.0300787	0.00991592	0.344581		2	464479
cg00214856	-3.36134	0.000775652	-0.0420379	0.0146725	0.344581		11	2242500
cg02696830	-3.36126	0.000775875	-0.037927	0.0113477	0.344581		1	230535508
cg19423543	3.36096	0.000776723	0.0430999	0.0154957	0.344581		5	172655948
cg03588970	3.36082	0.000777121	0.0272953	0.0081189	0.344581		6	108170011
cg13963210	-3.36066	0.000777564	-0.0498562	0.0187813	0.344581		9	100510201
cg20898305	-3.36049	0.000778057	-0.0305879	0.0102714	0.344581	TSSC1	2	3215160
cg16134262	-3.36039	0.00077833	-0.0599693	0.01859	0.344581	DYSF	2	71788134
cg16331565	3.36036	0.000778422	0.0387948	0.0120916	0.344581	PTP4A3	8	142441588
cg01629231	3.35959	0.000780569	0.0406409	0.0135762	0.345548	INO80D	2	206950978
cg12555334	-3.35884	0.000782715	-0.0436656	0.0121459	0.345548	CCT6A	7	56120290
cg06496272	-3.35879	0.000782848	-0.061539	0.0193448	0.345548	SNORD93	7	22895283
cg11422851	3.35813	0.000784706	0.0506587	0.0195102	0.345548		8	38508140
cg20186907	-3.3578	0.00078565	-0.0558889	0.0167426	0.345548	ATXN7L1	7	105515896
cg18035897	3.35765	0.00078609	0.0351394	0.0116263	0.345548	CCDC85B	11	65658101
cg10567378	-3.35752	0.000786442	-0.0362412	0.0111556	0.345548	BTBD9	6	38145232
cg14207539	-3.35743	0.000786699	-0.0422736	0.0147898	0.345548	C10orf11	10	77794591
cg20274746	3.35722	0.000787305	0.0414123	0.0137029	0.345548	ERBB2IP	5	65221372
cg20775508	-3.35658	0.000789136	-0.0488923	0.0155	0.345666	ELMO2	20	44996230
cg02670096	3.3563	0.000789916	0.0576039	0.0176918	0.345666	LOC100268168	5	172386299
cg24498760	-3.3562	0.000790227	-0.0358349	0.00996291	0.345666		8	49746867
cg16711084	3.35605	0.000790641	0.069225	0.0273134	0.345666		6	170477934
cg17904489	3.35525	0.000792936	0.0406383	0.0156453	0.345666	TRIOBP	22	38142133
cg18942579	-3.35523	0.000792995	-0.04524	0.0130008	0.345666	TMEM49	17	57915773
cg24937796	3.35502	0.0007936	0.0334332	0.0104764	0.345666	SCRN2	17	45918691
cg16303788	-3.35384	0.000796994	-0.0861856	0.0304188	0.345666	MRPS25	3	15093439
cg11330104	3.35383	0.000796999	0.0417529	0.011842	0.345666	ZNF808	19	53030705
cg25727569	-3.35301	0.000799378	-0.0402445	0.0120579	0.345666	CACNA1D	3	53845287
cg04292941	3.35277	0.000800071	0.044695	0.0137132	0.345666	DNHD1	11	6518485
cg00242098	-3.35242	0.000801096	-0.053943	0.0163903	0.345666	KPRP	1	152730718
cg11549874	-3.35227	0.000801507	-0.0329245	0.0103461	0.345666	OSBP2	22	31202478
cg26290973	-3.35225	0.000801584	-0.0362546	0.0111541	0.345666	RPTOR	17	78897137
cg20168412	3.35224	0.000801618	0.031786	0.0124414	0.345666		3	13324132
cg06980547	3.35197	0.0008024	0.0552869	0.0171982	0.345666		7	22894557
cg22344581	-3.35164	0.000803351	-0.0429591	0.0129207	0.345666	RHBDL3	17	30650712
cg16625218	-3.35116	0.000804748	-0.0339869	0.0099896	0.345666	RBPMS	8	30272502
cg04741366	-3.35102	0.000805132	-0.0481931	0.01402	0.345666		2	4022242
cg15317221	3.3506	0.000806363	0.0518205	0.0175061	0.345666	ABI1	10	27149860
cg04303976	3.3506	0.000806368	0.0653939	0.018119	0.345666	POLR3E	16	22309637
cg05598886	-3.35045	0.000806795	-0.0472713	0.0164978	0.345666	PKD1	16	2140431
cg13561226	-3.35013	0.000807731	-0.0442633	0.0131785	0.345666	CSRP1	1	201476960
cg16669541	3.35004	0.000808	0.0546714	0.0179269	0.345666	TFG	3	100428145
cg22709192	3.34994	0.000808297	0.0497223	0.0142114	0.345666	HOXC11	12	54366909
cg11087723	-3.34993	0.000808328	-0.0556938	0.0158435	0.345666		5	56894899
cg09763814	-3.34988	0.000808453	-0.0312026	0.0115408	0.345666	MFSD7	4	680234
cg18241337	-3.34949	0.00080961	-0.0374668	0.0114442	0.345666	SSR3	3	156271892
cg23914146	3.34934	0.000810046	0.0370428	0.0108673	0.345666	FAM59A	18	30051268
cg02743950	3.34919	0.000810493	0.0352666	0.0107638	0.345666	FKRP	19	47260132
cg18805027	-3.34883	0.000811535	-0.0499426	0.0136312	0.345845		14	105103075
cg01770076	-3.34864	0.000812102	-0.0751094	0.0204722	0.345845		2	84739765
cg08384239	3.34806	0.000813797	0.0293568	0.00888255	0.345845	TANC1	2	160041968
cg22506605	3.34796	0.000814086	0.0478291	0.0144372	0.345845	SNX21	20	44462172
cg01960016	3.34773	0.000814767	0.033606	0.00994376	0.345845	MSX2	5	174152363
cg07830254	-3.34749	0.000815455	-0.0441624	0.0129177	0.345845	C7orf34	7	142637630
cg26876077	-3.34714	0.000816498	-0.0302849	0.00911173	0.345845	ADRA1B	5	159347295
cg07800544	-3.34708	0.000816672	-0.0401317	0.0132966	0.345845	PRLR	5	35129387
cg20267101	-3.34672	0.000817739	-0.0382006	0.0115244	0.345845	BOC	3	113006232
cg24961583	3.34653	0.000818302	0.0997685	0.0239503	0.345845		3	27765409
cg03543639	-3.34607	0.000819665	-0.0269434	0.00989176	0.345954	TMEM175	4	947374
cg24221947	3.34592	0.000820101	0.0427301	0.014531	0.345954	NPAS2	2	101436927
cg18777431	-3.3455	0.000821346	-0.0473647	0.0193943	0.345954		3	138056475
cg26909217	-3.34529	0.000821954	-0.0676026	0.0205289	0.345954	ZFHX3	16	72974588
cg09438605	-3.34463	0.00082393	-0.0403997	0.0120183	0.345954	ARNT2	15	80757169
cg17896897	-3.34425	0.00082506	-0.0556748	0.0162502	0.345954	DCST1	1	155005957
cg18702971	3.34382	0.000826338	0.0256282	0.00781793	0.345954	THOC5	22	29920546
cg18595174	-3.34247	0.000830349	-0.0499734	0.0172572	0.345954	BDNF	11	27701991
cg07139811	3.34234	0.000830738	0.0377819	0.0150337	0.345954	ATF2	2	176033051
cg01200264	-3.3422	0.000831184	-0.0427744	0.0123488	0.345954	MIR654	14	101505523
cg27251709	3.34214	0.000831358	0.039832	0.0184882	0.345954	KLF15	3	126076857
cg19863595	-3.34159	0.00083299	-0.0676661	0.0194429	0.345954	AMDHD1	12	96350605
cg17504989	-3.34156	0.000833092	-0.0910349	0.020723	0.345954		13	35323728
cg07033395	-3.34154	0.000833148	-0.0462021	0.0129746	0.345954	SNHG12	1	28906538
cg17941572	3.34125	0.000834027	0.0331676	0.0115226	0.345954		1	63784454
cg01224393	-3.34095	0.000834928	-0.0489815	0.0143802	0.345954	DNAH10	12	124272266
cg09559823	3.34093	0.000834977	0.0430205	0.015357	0.345954	CCDC135	16	57728700
cg27277532	3.34081	0.000835343	0.0524469	0.0144509	0.345954		16	86321612
cg23643814	3.34077	0.000835465	0.0415605	0.0126588	0.345954		17	2627585
cg06437862	-3.34067	0.000835768	-0.0604534	0.0222988	0.345954	TUBA3C	13	19756096
cg02371802	-3.34044	0.000836457	-0.02869	0.0180525	0.345954	DNASE1	16	3706696
cg27042000	3.33996	0.00083791	0.0525763	0.0173338	0.345954	RASA3	13	114898409
cg00795382	-3.33974	0.000838573	-0.0332089	0.0099199	0.345954	PLXNA1	3	126748200
cg00581017	3.33953	0.000839211	0.0556795	0.0164206	0.345954	FGGY	1	59762044
cg22392876	-3.33946	0.000839426	-0.0560941	0.0179728	0.345954		7	131581445
cg22567585	3.33918	0.000840247	0.0444656	0.0124086	0.345954		15	37181087
cg23209519	3.33918	0.000840272	0.0560429	0.0190023	0.345954	SRCRB4D	7	76022927
cg06713769	-3.3387	0.000841728	-0.0531255	0.0193408	0.345954	LYVE1	11	10589810
cg15064498	3.33778	0.0008445	0.0458994	0.014698	0.345954	YPEL5	2	30370629
cg05248618	3.33776	0.000844581	0.0561896	0.0175584	0.345954	CA4	17	58227267
cg01588475	-3.33746	0.000845477	-0.0434842	0.0137305	0.345954		12	58533355
cg17602444	-3.33675	0.000847646	-0.0452146	0.013275	0.345954	PRKAR1B	7	644819
cg00253851	3.3359	0.000850222	0.0661065	0.0199048	0.345954		16	8223276
cg27416171	-3.33587	0.000850329	-0.0315316	0.00976219	0.345954		11	92644726
cg15678885	-3.33577	0.000850639	-0.0430305	0.0156672	0.345954		7	1018510
cg08875180	3.33573	0.000850757	0.0695858	0.0197699	0.345954	C17orf51	17	21454528
cg23511079	-3.33571	0.000850821	-0.0418582	0.0127063	0.345954	THSD4	15	71509120
cg02322653	3.33541	0.000851748	0.0747502	0.021238	0.345954	OR7D2	19	9296688
cg08007465	3.33512	0.00085262	0.0634887	0.0200768	0.345954	L3MBTL4	18	6415183
cg16490176	3.33491	0.00085328	0.0335756	0.0089265	0.345954	PLAU	10	75670766
cg09141965	3.33487	0.00085339	0.0470028	0.014711	0.345954		7	1269385
cg04157201	3.33483	0.000853519	0.052083	0.0129101	0.345954	PRRX1	1	170634177
cg11946336	3.33481	0.000853576	0.0436745	0.0154661	0.345954	ELFN2	22	37816333
cg06678912	-3.33459	0.000854249	-0.0461033	0.0153225	0.345954		16	86756576
cg26452056	3.33459	0.000854254	0.0535068	0.0162491	0.345954		10	131770909
cg13912318	-3.33442	0.000854781	-0.0604641	0.0176235	0.345954	DNAH17	17	76506686
cg16682454	-3.33436	0.00085495	-0.042281	0.0125536	0.345954	GAS7	17	9828775
cg14371620	-3.33363	0.000857216	-0.0575922	0.0205879	0.345954		2	118940169
cg08627106	-3.33358	0.000857374	-0.0539001	0.017863	0.345954		2	74639293
cg09910611	3.33339	0.000857949	0.0526177	0.0210765	0.345954		4	110731205
cg18431557	-3.33326	0.000858336	-0.0476269	0.0140845	0.345954	COL11A2	6	33131021
cg26427896	-3.3328	0.000859777	-0.0607049	0.0204168	0.345954	ALK	2	29686114
cg00518190	-3.33277	0.000859859	-0.0410406	0.0126252	0.345954	ICMT	1	6294768
cg14448145	3.33272	0.000860018	0.0271836	0.00829177	0.345954	DNAJC5	20	62525650
cg14511923	3.33252	0.000860646	0.0528617	0.0198479	0.345954		1	7842369
cg10252516	-3.33205	0.000862102	-0.0382051	0.014066	0.345954	ZNF444	19	56671462
cg27543922	-3.33188	0.000862599	-0.0344582	0.011015	0.345954	ACAP3	1	1231878
cg15376401	-3.33182	0.000862791	-0.0605056	0.0179476	0.345954	NCRNA00182	X	73438975
cg01178710	-3.33178	0.000862909	-0.0408606	0.0125674	0.345954		10	100137031
cg20563269	-3.33131	0.000864387	-0.0497931	0.0134414	0.346051		2	129104576
cg14822721	-3.33079	0.000866006	-0.0531001	0.0173794	0.346547	ZMAT4	8	40478698
cg08639389	3.33017	0.000867935	0.0560569	0.0183565	0.346898	STIM2	4	26995889
cg11079354	3.32985	0.000868929	0.040354	0.0125085	0.346898		6	27740361
cg24389054	-3.32939	0.000870373	-0.0675687	0.0186894	0.346898	HOXA7	7	27194013
cg03216635	-3.32932	0.000870584	-0.127109	0.0404077	0.346898	PLD5	1	242349206
cg17892259	3.32918	0.000871016	0.0517578	0.0150303	0.346898	HIVEP3	1	42149829
cg17982116	3.32844	0.00087335	0.0268942	0.00833582	0.346898		5	72747699
cg05605052	-3.32817	0.000874171	-0.156017	0.0437057	0.346898	RPSAP58	19	23945659
cg07175580	3.32817	0.000874173	0.0330355	0.00991688	0.346898	IL19	1	206971605
cg03072681	3.32817	0.000874185	0.0485116	0.0150618	0.346898		16	88134407
cg00418663	3.32752	0.000876241	0.0482651	0.0147268	0.346898	C10orf105	10	73491922
cg00642306	3.32749	0.000876308	0.0466965	0.015661	0.346898	PALM3	19	14168215
cg08822075	-3.32748	0.00087634	-0.0779273	0.0242722	0.346898	NFE2L3	7	26193607
cg14770389	-3.32705	0.000877691	-0.0586543	0.018148	0.346976		10	2992150
cg09874776	-3.32705	0.000877704	-0.0338427	0.0100497	0.346976	WFDC10B	20	44330841
cg04777348	-3.3266	0.000879135	-0.0317939	0.00944739	0.346976	GFI1	1	92952897
cg04063945	3.32648	0.000879508	0.0491757	0.0139596	0.346976	KIAA1217	10	23982480
cg03204907	-3.32631	0.000880036	-0.0503637	0.018243	0.346976	SNX29	16	12272324
cg03991871	-3.32537	0.000883009	-0.0927428	0.0283137	0.347223	AHRR	5	368447
cg01142576	3.32515	0.000883706	0.0471169	0.0150435	0.347223	CHP	15	41523383
cg10495047	3.32471	0.000885111	0.0323211	0.0105097	0.347223		5	139017667
cg26714678	-3.32454	0.000885631	-0.0445054	0.0155794	0.347223	KC6	18	39101382
cg05946604	-3.32434	0.000886285	-0.0390474	0.013671	0.347223	OR1A1	17	3119329
cg14231704	-3.32415	0.000886871	-0.0455813	0.01441	0.347223	C17orf62	17	80402432
cg12166080	-3.32367	0.000888399	-0.0474636	0.0150384	0.347223	PPFIBP1	12	27706343
cg01717524	-3.32354	0.000888826	-0.0269187	0.00816656	0.347223		1	120204880
cg20573616	3.32354	0.000888828	0.0484081	0.0182202	0.347223	MMRN2	10	88695468
cg08568075	3.32342	0.00088921	0.0411853	0.0129496	0.347223	SIVA1	14	105220026
cg03656099	3.32341	0.000889237	0.0483564	0.0162241	0.347223	TBX2	17	59481954
cg15114651	-3.32302	0.000890486	-0.0259608	0.00784049	0.347316	SLC1A5	19	47289410
cg10451401	3.32221	0.000893089	0.0408655	0.0128967	0.34778	RAC1	7	6414196
cg02739437	-3.32216	0.000893243	-0.0368152	0.0109473	0.34778	SPOCK3	4	168156813
cg23901212	-3.32188	0.000894127	-0.0331131	0.0102688	0.34778		2	228632807
cg10949611	3.32163	0.000894934	0.0455975	0.0125286	0.34778	P2RY1	3	152552566
cg17469039	3.32152	0.000895273	0.0403669	0.0145086	0.34778	MAFK	7	1575824
cg20227471	-3.32067	0.000898026	-0.0301778	0.00783194	0.348158	ADCY3	2	25065550
cg15367021	3.31987	0.000900594	0.0472393	0.0143717	0.348158	FAM59A	18	30050896
cg22669120	-3.31923	0.000902658	-0.0513858	0.0161736	0.348158	KCNA1	12	5024586
cg25789201	3.31912	0.000903013	0.0332561	0.0110306	0.348158	POM121	7	72395803
cg11910375	3.3191	0.000903081	0.0447886	0.01225	0.348158	HOXA7	7	27194898
cg08607397	-3.31845	0.000905192	-0.0405847	0.0128106	0.348158		6	48842637
cg04285362	-3.3183	0.000905683	-0.0423323	0.0144758	0.348158		4	14746310
cg10680621	3.318	0.000906645	0.04678	0.0137004	0.348158		5	139069449
cg20379012	3.31792	0.000906897	0.0527221	0.0152521	0.348158	NSMCE2	8	126103681
cg18722841	3.31777	0.000907383	0.0539318	0.0169411	0.348158	PHOX2A	11	71954982
cg11970458	3.31769	0.000907664	0.0271972	0.0119062	0.348158	PYCARD	16	31213481
cg09359391	-3.31753	0.000908187	-0.0446409	0.0135162	0.348158	SLC26A1	4	979183
cg27313201	-3.31729	0.00090895	-0.0334585	0.0107885	0.348158	TPM3	1	154165904
cg00021762	-3.31691	0.000910188	-0.0548694	0.0151613	0.348158		22	27832684
cg00848728	3.31689	0.000910254	0.0472343	0.0137583	0.348158	DAB1	1	58716018
cg24951989	-3.31684	0.00091041	-0.051939	0.0143367	0.348158		8	1129117
cg24141382	-3.31657	0.000911283	-0.0294809	0.00898957	0.348158	CTPS	1	41446726
cg03393889	3.31646	0.000911654	0.0258367	0.00820561	0.348158	NTHL1	16	2094700
cg13979863	3.3164	0.000911868	0.0450602	0.0169466	0.348158	AIP	11	67250351
cg01458195	-3.31636	0.000911973	-0.053306	0.0179441	0.348158	FLJ22536	6	21942661
cg19787448	-3.31623	0.000912409	-0.0288781	0.00904243	0.348158		17	69295698
cg05438378	-3.31572	0.000914063	-0.0518525	0.0159848	0.34863	SMAD3	15	67383736
cg25079102	3.31502	0.000916353	0.054309	0.015403	0.349101	TBX5	12	114843435
cg22326681	-3.31484	0.00091697	-0.0382002	0.011729	0.34919	PLA2G6	22	38529083
cg01885963	3.31441	0.000918371	0.0375929	0.0190697	0.349232	ZNF215	11	6947628
cg13585930	-3.31403	0.000919622	-0.0380011	0.0114311	0.349232	NPFFR1	10	72027357
cg26172544	3.31354	0.000921235	0.0361777	0.0119078	0.349232		6	100914141
cg00701242	3.31335	0.000921847	0.0450696	0.0138571	0.349232		3	187236996
cg14310958	-3.31332	0.00092195	-0.0415561	0.0134566	0.349232	SEMA4G	10	102732605
cg17054285	3.31316	0.000922486	0.0467233	0.0158771	0.349232	XKR7	20	30556266
cg08075329	3.3127	0.000924008	0.0367343	0.0169759	0.349232	PPPDE2	22	42016431
cg22991320	3.31262	0.000924269	0.0327958	0.0112772	0.349232	C20orf85	20	56725871
cg04783450	-3.31257	0.000924416	-0.0405823	0.013455	0.349232		6	42068088
cg04422802	-3.31242	0.000924936	-0.0380817	0.0119501	0.349321		19	22446026
cg25404930	3.31209	0.000926017	0.046204	0.0150001	0.349385		17	58212864
cg20434856	-3.31191	0.000926614	-0.0446925	0.0133316	0.349385	MYO10	5	16713588
cg17578755	3.31131	0.00092859	0.0583389	0.0172879	0.349385	TOLLIP	11	1299291
cg25710008	-3.31108	0.000929367	-0.11897	0.0397304	0.349385	GP6	19	55542120
cg07222623	3.31106	0.000929437	0.0561714	0.014665	0.349385	WDR59	16	75018590
cg13906416	3.31046	0.000931416	0.0475052	0.0136291	0.349849	PVR	19	45147440
cg25930161	-3.30946	0.000934747	-0.0345831	0.0107072	0.350431	ADAMTS2	5	178551993
cg25178781	3.30944	0.000934814	0.0317315	0.0121633	0.350431	ARGLU1	13	107220605
cg00787022	3.30929	0.000935319	0.0459337	0.0130892	0.350431		2	45166314
cg22469141	3.30894	0.000936501	0.0579484	0.0172566	0.350431	MIR639	19	14640373
cg02013148	-3.30849	0.000938008	-0.0467035	0.0142647	0.350431	WWTR1	3	149238478
cg13238909	-3.30836	0.000938446	-0.04331	0.0146629	0.350431	CPLX4	18	56974445
cg17424999	3.30828	0.000938701	0.0358755	0.0128029	0.350431	SLC6A5	11	20622988
cg17122511	3.30785	0.000940137	0.0683615	0.0217996	0.350431	PAGE3	X	55291317
cg16086007	3.30775	0.000940476	0.0400378	0.0120368	0.350431	GRIN2C	17	72855588
cg17287122	-3.30751	0.000941301	-0.0622873	0.0186731	0.350431	SDK1	7	4218743
cg00609630	3.30745	0.000941493	0.0345408	0.0109883	0.350431	CCDC62	12	123258653
cg12222949	3.30657	0.000944446	0.0609034	0.0198445	0.351262	GLT25D2	1	184005360
cg06624711	3.30554	0.000947925	0.041798	0.0149688	0.351573	ZNF775	7	150076028
cg11531021	3.3055	0.000948057	0.0580388	0.014886	0.351573	OBSL1	2	220417249
cg07184578	3.30545	0.000948235	0.0444801	0.01531	0.351573		6	99291343
cg09130963	3.30529	0.00094877	0.034863	0.0112118	0.351573	DHCR24	1	55353157
cg13445604	-3.30494	0.00094998	-0.0310901	0.00937148	0.351573	MYLK	3	123340814
cg19471574	3.30464	0.000950985	0.0355444	0.0117259	0.351573		5	87441654
cg02575193	-3.30463	0.000951025	-0.0417562	0.0134876	0.351573	DCHS1	11	6642908
cg24686918	-3.30456	0.000951255	-0.0496588	0.0148184	0.351573		1	221613658
cg04415736	-3.30353	0.000954762	-0.0337679	0.0106799	0.352279		14	100798844
cg02431531	-3.30347	0.000954969	-0.0322323	0.011534	0.352279		16	59244939
cg01612730	3.30309	0.000956253	0.0807663	0.0224983	0.352279	C6orf138	6	48036280
cg18100045	-3.30308	0.000956294	-0.0385204	0.011337	0.352279		3	8634894
cg14120534	-3.30217	0.000959401	-0.0484946	0.0158021	0.352614		2	39389290
cg09702591	-3.30214	0.000959493	-0.0487797	0.0160111	0.352614	GALNTL4	11	11600214
cg11201447	-3.30202	0.000959904	-0.0345114	0.0105123	0.352614	MIR1204	8	128808063
cg17669899	3.3019	0.000960338	0.0433377	0.0153577	0.352614	CRLF3	17	29151515
cg16929299	3.3017	0.000961011	0.03493	0.0196638	0.352697	PHOSPHO1	17	47308140
cg25811527	3.30108	0.00096313	0.0478998	0.0160702	0.352746	AKT2	19	40791102
cg02608452	-3.301	0.000963403	-0.0423563	0.0144596	0.352746	KCNA4	11	30034396
cg11958128	3.30081	0.000964052	0.0434798	0.0133868	0.352746	TSPAN9	12	3226445
cg10668121	-3.30053	0.000965011	-0.065764	0.0191105	0.352746	ARHGAP25	2	68968418
cg08445550	-3.30045	0.000965308	-0.0445322	0.0137588	0.352746	MYO10	5	16784821
cg19359842	-3.29974	0.000967728	-0.0288553	0.00803287	0.353559	SNX9	6	158316250
cg03455713	-3.29812	0.000973357	-0.0296304	0.00933145	0.354696	FAM176A	2	75781140
cg20383155	3.29811	0.000973389	0.0556678	0.0156925	0.354696	NEU1	6	31831428
cg17395738	-3.29787	0.000974222	-0.0427546	0.0135305	0.354696	ODZ4	11	78534297
cg09688285	3.29778	0.000974537	0.0394879	0.0121324	0.354696	XPNPEP1	10	111682808
cg06127256	-3.29764	0.000975014	-0.0529342	0.0148574	0.354696		16	73206588
cg06193328	-3.2972	0.000976536	-0.0463813	0.0129856	0.354939		6	11711971
cg15291273	3.29681	0.000977913	0.0502099	0.0128444	0.354939	ATR	3	142297771
cg13995325	3.29664	0.000978476	0.0527508	0.0158768	0.354939	FAM125B	9	129089710
cg25639415	3.29637	0.000979429	0.0525367	0.0151414	0.355019	GRHL2	8	102504621
cg07758404	-3.29632	0.00097959	-0.0550577	0.0169887	0.355099		5	138928980
cg16271017	3.29594	0.000980913	0.0434965	0.0138633	0.35518	BMP6	6	7726349
cg16989132	-3.29522	0.00098344	-0.0501131	0.0172638	0.355621		5	159912687
cg21012647	3.2951	0.000983854	0.0680851	0.0207051	0.355701	CFLAR	2	201981814
cg20013286	3.29453	0.000985847	0.0484718	0.0151648	0.355825	WNT2B	1	113008897
cg16983541	-3.29405	0.000987559	-0.0263294	0.00786061	0.355825	ALAS1	3	52231347
cg04465154	-3.29401	0.000987673	-0.0423983	0.0123414	0.355825		8	9045558
cg06066137	3.2936	0.000989122	0.0410589	0.0122548	0.355825	PENK	8	57359200
cg08500138	-3.29323	0.000990426	-0.0577429	0.0200653	0.355825		4	77743172
cg00777555	3.29301	0.000991196	0.0333124	0.0130192	0.355825	ARF4	3	57583074
cg21732245	-3.29299	0.000991296	-0.039103	0.0121021	0.355825	LARGE	22	34313250
cg05036715	3.29202	0.000994708	0.108043	0.030358	0.355825		10	58777720
cg03957124	-3.29159	0.000996236	-0.0272275	0.00849435	0.355825		6	37016869
cg14429204	3.29147	0.000996646	0.0411019	0.0127934	0.355825		1	16553327
cg03417731	3.29067	0.000999499	0.0519823	0.0161063	0.355825	RBM11	21	15588372
cg06854306	-3.29009	0.00100154	-0.0447465	0.0137516	0.355825	CLNK	4	10575210
cg19572487	-3.28913	0.00100498	-0.0381007	0.0120817	0.355825	RARA	17	38476024
cg02838118	3.28876	0.00100629	0.0343924	0.0165251	0.355825	C1orf103	1	111506021
cg06748848	3.28874	0.00100635	0.040668	0.0161968	0.355825	SPAG9	17	49197978
cg19455953	3.28848	0.00100732	0.037004	0.0112881	0.355825	FASTKD2	2	207630073
cg04230073	-3.28809	0.00100868	-0.0403671	0.0125217	0.355825		11	76755547
cg06404526	-3.28754	0.00101067	-0.0348358	0.0124798	0.355825	KIAA1688	8	145831285
cg18261461	3.28754	0.00101068	0.0275522	0.01493	0.355825	HEBP2	6	138725231
cg23306295	3.28743	0.00101108	0.0617639	0.016088	0.355825	ATG2A	11	64684703
cg04276626	-3.28726	0.00101167	-0.0541653	0.0167825	0.355825	MIR21	17	57918500
cg22277271	3.2871	0.00101226	0.0522724	0.0171899	0.355825	MMP17	12	132313480
cg10118784	-3.28709	0.00101228	-0.0444759	0.0129986	0.355825	PLEKHG3	14	65209977
cg25317746	3.28692	0.00101288	0.0373906	0.0119361	0.355825	NOTCH4	6	32192024
cg01636650	3.28667	0.00101379	0.0501529	0.0151288	0.355825	VILL	3	38040315
cg22075791	3.28659	0.00101407	0.0622258	0.0169035	0.355825	WASF2	1	27816466
cg14939821	-3.2863	0.00101512	-0.116472	0.0331832	0.355825	DOCK1	10	128947230
cg07703790	-3.28622	0.00101543	-0.0495906	0.0175829	0.355825	DSG1	18	28897214
cg26484001	-3.28611	0.00101581	-0.0604027	0.0231087	0.355825		10	33630103
cg03126946	3.28595	0.00101641	0.0924108	0.0293196	0.355825	NRIP2	12	2944310
cg14410733	-3.28588	0.00101665	-0.0334137	0.0103194	0.355825		15	39624999
cg23867673	-3.28534	0.00101859	-0.0405401	0.0131727	0.355825	CDH23	10	73404170
cg13414212	3.2851	0.00101946	0.041809	0.0149795	0.355825	C2orf39	2	26624823
cg12803068	3.28494	0.00102005	0.168297	0.0512472	0.355825	MYO1G	7	45002919
cg01496380	-3.28487	0.0010203	-0.0496624	0.0165957	0.355825	C19orf21	19	763654
cg13990559	3.28485	0.00102036	0.036347	0.0112474	0.355825	ALDOC	17	26904150
cg02157083	-3.28481	0.00102051	-0.0352325	0.0103245	0.355825	APOA5	11	116662800
cg02620694	3.28463	0.00102116	0.0488789	0.0153949	0.355825	GABRA2	4	46391436
cg26139080	3.28449	0.00102166	0.045616	0.0138243	0.355825	MADD	11	47293733
cg01364935	-3.28444	0.00102187	-0.0478292	0.0156996	0.355825		16	73185687
cg25617285	3.2843	0.00102237	0.063584	0.0180004	0.355825	RCOR3	1	211431773
cg24822503	3.28399	0.00102348	0.0593677	0.016497	0.355825		13	31248597
cg04738237	-3.28375	0.00102435	-0.0329916	0.010037	0.355825	GLI2	2	121622953
cg08491437	-3.28338	0.00102569	-0.0435381	0.014193	0.355825	FUBP1	1	78442533
cg02986494	3.28316	0.00102652	0.0525282	0.0224981	0.355825	MIDN	19	1248287
cg02629976	-3.28249	0.00102895	-0.0355219	0.0106047	0.355825	TMEM198	2	220411924
cg08080038	-3.28231	0.00102959	-0.0340637	0.0112286	0.355825	PTPRG	3	61655044
cg26739280	3.28229	0.00102967	0.0504815	0.0178446	0.355825	ST8SIA2	15	92936818
cg09635662	3.28195	0.00103091	0.0551735	0.0176609	0.355825		15	62683378
cg18181196	3.28192	0.00103102	0.047255	0.0144773	0.355825	ESRRG	1	217308156
cg16196939	3.28153	0.00103247	0.0441737	0.0145262	0.355825	GALNT9	12	132863118
cg12612393	-3.28135	0.00103311	-0.0390578	0.0119732	0.355825	MEGF6	1	3474376
cg23630179	-3.28113	0.00103391	-0.175409	0.0657057	0.355825	COL4A2	13	111089337
cg00525597	-3.28075	0.00103533	-0.0336694	0.011137	0.355825	AGRN	1	973595
cg12443227	3.28074	0.00103536	0.0659439	0.0190351	0.355825	ATCAY	19	3880535
cg05699018	3.28051	0.00103618	0.0409125	0.0138928	0.355825	SFRP5	10	99531747
cg15792713	3.28017	0.00103746	0.0489762	0.01651	0.355825	POLDIP2	17	26674270
cg26402253	3.28015	0.00103753	0.0460369	0.0127035	0.355825	SRI	7	87849886
cg00546005	3.28014	0.00103756	0.0352366	0.0107505	0.355825	KCNG1	20	49639153
cg07120254	-3.27987	0.00103854	-0.0567254	0.0155067	0.355825	TNFRSF21	6	47199817
cg19351000	3.27972	0.00103909	0.0337074	0.0111965	0.355825	BCL11A	2	60779617
cg02783103	3.27966	0.00103931	0.0385722	0.0129737	0.355825	ZNF365	10	64133812
cg26669717	-3.27963	0.00103943	-0.0267242	0.00820697	0.355825	PRKAR1B	7	641028
cg18368845	-3.2795	0.00103991	-0.0521275	0.0184123	0.355825	FOXO1	13	41173440
cg10858225	3.27934	0.00104051	0.0385246	0.0122104	0.355825	KIAA0141	5	141303120
cg12366118	3.27891	0.00104209	0.0291212	0.0115727	0.355825	MON2	12	62860687
cg13761152	3.27864	0.00104307	0.0446625	0.0147374	0.355825	SNX30	9	115513820
cg24031606	3.27851	0.00104355	0.0301925	0.013749	0.355825	CDC25A	3	48229318
cg23176237	3.27845	0.00104378	0.0514469	0.0141416	0.355825	TPST1	7	65669806
cg07537739	3.27814	0.00104495	0.0660743	0.0170633	0.355825		18	53446528
cg08680415	-3.27806	0.00104524	-0.0484787	0.0158733	0.355825	TUBB	6	30686922
cg15822222	3.27766	0.0010467	0.0759352	0.0227672	0.355825	MORF4L1	15	79164806
cg20651916	3.27746	0.00104746	0.0746759	0.0312589	0.355825	ZBTB12	6	31869534
cg03660096	-3.27696	0.00104933	-0.0443465	0.0131477	0.355825		8	1970040
cg08170227	-3.27676	0.00105006	-0.0398619	0.0117768	0.355825	ACTN1	14	69422517
cg11659501	3.27624	0.00105199	0.0518925	0.0163609	0.355825	ACSS3	12	81471678
cg08359200	3.27609	0.00105257	0.0411395	0.0133861	0.355825		15	78236860
cg03957095	-3.27586	0.0010534	-0.053716	0.0200988	0.355825		8	143262200
cg21773665	-3.27568	0.00105407	-0.0465435	0.0135118	0.355825	MTERFD2	2	242027464
cg24260882	-3.27527	0.0010556	-0.0324305	0.00976376	0.355825		11	75144708
cg19513004	-3.27515	0.00105606	-0.0505333	0.0139381	0.355825	HMGA1	6	34206683
cg24365626	-3.27511	0.00105619	-0.0379261	0.0122897	0.355825	ZBTB7C	18	45567533
cg23637605	-3.27488	0.00105705	-0.0425131	0.0171711	0.355825	NRG1	8	31996079
cg07604732	-3.2746	0.0010581	-0.0349777	0.0109091	0.355825	LOC728276	16	19295632
cg07321032	-3.27449	0.00105851	-0.0499881	0.0157237	0.355825	CCDC149	4	24926290
cg01070903	-3.2744	0.00105887	-0.0328858	0.0101715	0.355825		17	77801039
cg25999486	3.27436	0.00105902	0.0448491	0.0162631	0.355825	TBC1D4	13	76056030
cg15113766	3.27412	0.00105991	0.032139	0.0116732	0.355825	RUSC1	1	155290418
cg16720405	-3.27391	0.00106071	-0.0527279	0.0159289	0.355825	PDIA5	3	122790178
cg02615214	-3.2738	0.00106113	-0.0283279	0.00889767	0.355825		16	90002892
cg17492395	-3.27377	0.00106122	-0.0633728	0.0207109	0.355825		2	42180858
cg13912478	3.27367	0.00106161	0.0325035	0.0110948	0.355825	MED22	9	136214849
cg23090529	-3.27344	0.00106246	-0.0555666	0.0174254	0.355825		1	51442133
cg19075377	-3.27322	0.00106331	-0.0593602	0.0166939	0.355825		13	112770169
cg22964918	3.27308	0.00106383	0.0654289	0.0221711	0.355825	EVX1	7	27286075
cg03246914	-3.27291	0.00106445	-0.073182	0.0203241	0.355825	TUBB1	20	57596113
cg05806333	3.2728	0.00106486	0.0418316	0.0128031	0.355825	FBXL16	16	756033
cg05248502	3.27267	0.00106536	0.0459314	0.0143376	0.356038	PACRGL	4	20702182
cg18612209	3.27246	0.00106615	0.05938	0.0172197	0.356038	INPP5A	10	134516474
cg25408632	3.27214	0.00106735	0.0472513	0.0133909	0.356038	LGALS8	1	236687983
cg22528358	3.27203	0.00106777	0.058244	0.0203771	0.356038	PRMT6	1	107598549
cg07494518	3.27192	0.00106821	0.0491951	0.0158288	0.356038	SIK1	21	44847608
cg03342208	3.27187	0.0010684	0.0568113	0.015571	0.356038		13	95358540
cg18764516	3.27182	0.00106856	0.0570401	0.017993	0.356038	C19orf22	19	913499
cg00566635	3.27165	0.0010692	0.0559957	0.0178221	0.356038	ADAMTS8	11	130298267
cg04868296	3.2716	0.00106942	0.0582494	0.0165508	0.356038	MKI67IP	2	122494691
cg23587199	-3.27079	0.00107248	-0.052374	0.017538	0.356038		13	22311571
ch.2.140225334F	3.27077	0.00107255	0.0768443	0.0547481	0.356038		2	140508864
cg23107916	-3.27058	0.00107328	-0.0469333	0.0142032	0.356038		13	112555972
cg10613252	3.27006	0.00107523	0.0640447	0.0151823	0.356763	PDIA6	2	10953011
cg12269743	-3.27005	0.00107527	-0.0434361	0.0129398	0.356763	PRKCE	2	45992130
cg00303548	3.26974	0.00107645	0.0513445	0.0153551	0.356763	HS6ST3	13	96742413
cg22168987	-3.26971	0.00107659	-0.0347958	0.0115381	0.356763	SLC4A2	7	150759280
cg06150302	3.26896	0.00107945	0.0481092	0.0168417	0.356763	CAMKK2	12	121681590
cg01759628	3.26864	0.00108065	0.0550326	0.0157297	0.356763		1	235266653
cg10312211	3.26845	0.00108137	0.047485	0.0156577	0.356763		8	21867933
cg14033170	-3.26802	0.00108301	-0.0395297	0.0131304	0.356763	CREB5	7	28570032
cg02395637	-3.2679	0.00108349	-0.0479617	0.0155132	0.356763	SYT17	16	19182453
cg01902704	-3.26769	0.00108428	-0.0434017	0.0136096	0.356763	ARHGAP17	16	24999103
cg20775162	-3.26729	0.00108581	-0.031212	0.01042	0.357163	LMO1	11	8248503
cg11795753	-3.26723	0.00108605	-0.0320188	0.0103782	0.357163	ANKLE2	12	133337036
cg23985447	-3.26718	0.00108623	-0.0286143	0.00905945	0.357163	TNFAIP8	5	118691066
cg19953799	-3.26674	0.00108794	-0.0389312	0.0178848	0.357163	CNNM4	2	97427733
cg26322137	-3.26643	0.00108912	-0.0496344	0.0164327	0.357163		3	170434072
cg13396607	-3.2664	0.00108923	-0.0321324	0.0106961	0.357163	GRIK2	6	102055059
cg15383276	3.26619	0.00109007	0.03842	0.0107538	0.357163	RASL10A	22	29709282
cg03822658	-3.26583	0.00109144	-0.0364326	0.0115689	0.357163	OPN1LW	X	153409560
cg27505036	-3.26567	0.00109205	-0.0317785	0.00938762	0.357163	CLCN7	16	1497467
cg15929587	3.2654	0.0010931	0.0549859	0.0177985	0.357163	GMPR2	14	24701962
cg06549955	3.26454	0.00109643	0.0483395	0.0139091	0.357163	GIT2	12	110434341
cg19375539	-3.26449	0.0010966	-0.0470669	0.0145467	0.357163		2	64008069
cg21176603	-3.26374	0.00109953	-0.0355123	0.013198	0.357163	FSTL4	5	132698273
cg23174392	-3.26359	0.0011001	-0.0479119	0.0126987	0.357163	GRTP1	13	114009751
cg19774478	3.26351	0.00110042	0.060031	0.0167588	0.357163	SLCO4C1	5	101632501
cg17805547	-3.26322	0.00110154	-0.0304758	0.00969263	0.357163		3	180710218
cg17714832	-3.26316	0.00110176	-0.0511514	0.0193089	0.357163	SYCE1	10	135376625
cg08337184	-3.26311	0.00110198	-0.0479381	0.013915	0.357163	PRKCSH	19	11558539
cg12877335	3.26278	0.00110326	0.0251514	0.00774763	0.357163		12	94539319
cg17959416	-3.26277	0.00110328	-0.0520984	0.0170157	0.357163		19	22987826
cg09928766	3.26264	0.00110379	0.0466961	0.0143832	0.357163	IGLON5	19	51815373
cg03624871	-3.26262	0.00110387	-0.0737987	0.0237267	0.357163	DUSP22	6	317607
cg03482851	-3.26257	0.00110407	-0.0537779	0.0193421	0.357163		8	70284236
cg02040921	3.2625	0.00110434	0.0279954	0.00898341	0.357163	ACE	17	61554411
cg04249142	3.26221	0.00110547	0.0460096	0.0151517	0.357357	NR2F6	19	17355785
cg14284257	-3.26196	0.00110646	-0.0587191	0.0186876	0.357357	PON2	7	95060347
cg01763916	-3.26161	0.00110782	-0.0342619	0.010484	0.357357	SMAP2	1	40849202
cg23637396	-3.26108	0.00110989	-0.0429671	0.0139388	0.357357	PLAC9	10	81891666
cg05117785	3.26053	0.00111204	0.053859	0.0149429	0.357357	CPEB3	10	94050880
cg10321026	-3.26051	0.00111211	-0.0334782	0.00989587	0.357357	CAMTA1	1	7104475
cg02589353	-3.26046	0.00111232	-0.040325	0.0137365	0.357357		11	124471596
cg07667560	3.26039	0.00111261	0.0394497	0.0118413	0.357357	POU2F2	19	42637805
cg02747823	3.26035	0.00111273	0.0432281	0.0185442	0.357357	RBM20	10	112444852
cg00036664	3.2602	0.00111333	0.0353965	0.0115696	0.357357		4	185938303
cg11786338	-3.26005	0.00111394	-0.0510129	0.0172827	0.357357	SEC11C	18	56809717
cg03500617	-3.25979	0.00111495	-0.0361346	0.010287	0.357357		16	74812570
cg01582616	-3.25963	0.00111559	-0.0597056	0.0199267	0.357549	PTPRN2	7	157595153
cg20133183	-3.2596	0.00111569	-0.0922422	0.0326971	0.357549		8	123471331
cg07851948	-3.25944	0.00111633	-0.0464466	0.0173301	0.357549	OR8K3	11	56085745
cg07051721	3.25926	0.00111705	0.0416178	0.015607	0.357549	C2orf76	2	120097181
cg10202727	-3.25904	0.00111788	-0.0306542	0.00946451	0.357549	PVT1	8	128810708
cg00210856	-3.25854	0.00111989	-0.0328521	0.0101306	0.357549	EBF1	5	158466226
cg17815891	3.25841	0.00112037	0.0574886	0.0188377	0.357549	NCRNA00219	5	111496370
cg19492498	-3.25828	0.0011209	-0.132194	0.0388874	0.357549	MBL2	10	54531460
cg26943671	3.25792	0.00112232	0.0591733	0.0191133	0.357549	ALDH5A1	6	24495989
cg18813733	3.25769	0.00112324	0.0557244	0.0167851	0.357549	ZC3H18	16	88637115
cg27279460	3.25747	0.0011241	0.0841833	0.0315509	0.357549	ABHD10	3	111697713
cg20676317	-3.25736	0.00112455	-0.0417692	0.013221	0.357549	ADAM8	10	135080434
cg04150762	3.25716	0.00112532	0.0379645	0.0131523	0.357799		11	628677
cg12617473	-3.25703	0.00112584	-0.0428643	0.0131583	0.357799		3	26418374
cg02629833	-3.25698	0.00112605	-0.035458	0.0114391	0.357799		17	80349836
cg17907003	-3.25681	0.00112671	-0.0361488	0.0122505	0.357799		1	117533414
cg04241652	3.25665	0.00112737	0.0563041	0.0177258	0.357799	FLJ42875	1	2984830
cg04050941	-3.25648	0.00112803	-0.0565083	0.0164357	0.357799	DLGAP2	8	1460347
cg24548564	3.25614	0.00112936	0.0435009	0.0117708	0.357799	CD74	5	149792390
cg05033749	-3.25611	0.0011295	-0.0352557	0.0114712	0.357799	PTP4A3	8	142439489
cg20753739	-3.25586	0.00113049	-0.0471131	0.0138286	0.357799		7	157106558
cg22334000	3.25523	0.001133	0.0564438	0.0162121	0.357799	C4orf22	4	81256999
cg25508633	-3.25463	0.00113539	-0.0449157	0.015452	0.357799	SNORD105	19	10218184
cg00351011	3.25441	0.00113627	0.0410373	0.0146304	0.357799	LASS4	19	8274460
cg14949065	-3.25431	0.00113668	-0.0471033	0.0200926	0.357799	TCF23	2	27373128
cg15150017	-3.25367	0.00113926	-0.0534751	0.0183315	0.357799	FER1L6	8	124863421
cg12011299	-3.25357	0.00113963	-0.155862	0.0492645	0.357799	ADH4	4	100065546
cg26209899	-3.25326	0.00114089	-0.0334138	0.0153929	0.357799	NOL10	2	10787016
cg17103088	-3.25321	0.00114108	-0.0537221	0.0146403	0.357799	TBXA2R	19	3600595
cg22040627	3.25229	0.00114479	0.0559684	0.0173599	0.357799	SLC13A5	17	6617030
cg18113084	3.25133	0.00114868	0.0449348	0.0131347	0.357799		3	5019494
cg02882766	-3.25132	0.00114869	-0.0423583	0.0136711	0.357799		8	18952314
cg00240178	-3.25132	0.00114872	-0.0496345	0.0157382	0.357799	EEF1A1	6	74232108
cg25111926	-3.25128	0.00114886	-0.0444894	0.014508	0.357799		11	129564450
cg26883650	-3.25101	0.00114994	-0.0406446	0.0156736	0.357799		2	218082275
cg00622799	3.25097	0.00115011	0.0397016	0.0120982	0.357799	RTEL1	20	62318588
cg11571304	3.25068	0.00115128	0.051766	0.0154116	0.357799	TRIM38	6	25963022
cg01105418	3.25061	0.00115156	0.0522452	0.0171567	0.357799	ZNF238	1	244214593
cg07627452	-3.25042	0.00115234	-0.0347911	0.0109175	0.357799		13	44978069
cg15929797	3.25026	0.00115301	0.0540447	0.0174038	0.357799	NKX2-5	5	172660796
cg19506849	-3.25021	0.0011532	-0.0584165	0.017452	0.357799	TCF7L2	10	114767609
cg12938159	3.25009	0.0011537	0.0496293	0.0149255	0.357799	NEUROG3	10	71332776
cg14329189	3.24994	0.00115428	0.051087	0.0154241	0.357799	PAPPA	9	118915832
cg23763736	3.24986	0.00115462	0.0454603	0.0150982	0.357799	ACCN1	17	31620378
cg21475781	-3.24967	0.0011554	-0.0377704	0.0141345	0.357799	CFHR5	1	196945845
cg13175981	3.24964	0.00115552	0.0641639	0.020783	0.357799	MCL1	1	150552382
cg20266154	3.24962	0.00115561	0.0381963	0.0129815	0.357799		17	35165846
cg18439358	3.24945	0.00115627	0.0573613	0.0164138	0.357799	MPP3	17	41910968
cg22747746	3.2492	0.00115732	0.0476342	0.0138686	0.357799	NKX2-6	8	23564193
cg21240736	-3.24892	0.00115843	-0.0340731	0.0104228	0.357799		9	132191482
cg05238713	-3.24871	0.00115928	-0.0390119	0.0126737	0.357799	ELP4	11	31800946
cg02556155	-3.24871	0.00115929	-0.0484001	0.0155029	0.357799		3	114052269
cg07097005	3.24871	0.00115932	0.0442917	0.0168001	0.357799		4	57410847
cg15829081	-3.24843	0.00116042	-0.031072	0.0138592	0.357799	PTPRE	10	129704503
cg14396214	3.24808	0.00116185	0.0285633	0.0091259	0.357799	LIME1	20	62367998
cg03282312	-3.24807	0.00116192	-0.048652	0.0140063	0.357799		6	53305580
cg06993512	3.24772	0.00116333	0.0637376	0.0184545	0.357799	GLRA1	5	151305143
cg00428468	-3.2477	0.0011634	-0.205161	0.0673991	0.357799		17	19957951
cg14171514	-3.24759	0.00116386	-0.0477701	0.0138025	0.357799	AHNAK	11	62308492
cg16165748	-3.24748	0.00116433	-0.0383601	0.0118063	0.357799	POLA2	11	65030448
cg24296920	-3.24747	0.00116435	-0.0394923	0.0134781	0.357799	ARMS2	10	124214120
cg23358625	-3.24735	0.00116486	-0.124134	0.0383419	0.357799	RPSAP58	19	23945641
cg01566555	3.24721	0.00116543	0.0468103	0.0132731	0.357979		3	125931744
cg22404290	3.2471	0.00116588	0.0474423	0.0141374	0.357979		8	97456488
cg27087525	3.24696	0.00116644	0.0563759	0.0169661	0.357979	FAM8A1	6	17600386
cg13829680	-3.24671	0.00116749	-0.0510209	0.0149983	0.357979	VAV2	9	136746975
cg13808714	3.24669	0.00116754	0.049139	0.0149824	0.357979	FSTL5	4	163085697
cg17855595	3.24635	0.00116894	0.0211892	0.00701485	0.357979	ZNF692	1	249148077
cg21769114	3.24615	0.00116979	0.0431262	0.0152578	0.357979	CNOT10	3	32726526
cg13556548	3.24601	0.00117035	0.0686629	0.0205912	0.357979	C1orf55	1	226187876
cg20331241	-3.24564	0.00117188	-0.0447866	0.0127653	0.357979	TNXB	6	32052409
cg16417911	3.24536	0.00117302	0.0478336	0.015089	0.357979	CCDC101	16	28565245
cg08214584	3.24521	0.00117363	0.0406631	0.0140837	0.357979	KCNJ2	17	68166140
cg26883712	3.2451	0.0011741	0.0635194	0.0210189	0.357979	ZNF311	6	28973466
cg20274553	3.24434	0.00117725	0.0481817	0.0194104	0.358502	WDR27	6	169939263
cg26577993	3.2442	0.00117779	0.0349116	0.0127669	0.358502	TUBB3	16	89993032
cg27311227	3.24405	0.00117841	0.0354499	0.0109696	0.358502		2	119769268
cg07301433	3.24361	0.00118024	0.0536618	0.0162662	0.358502	CYP1B1	2	38303999
cg23687960	3.24358	0.00118039	0.0432788	0.0139727	0.358502	GGH	8	63951868
cg00066828	-3.24291	0.00118317	-0.0372635	0.0121787	0.358502		17	1837612
cg14093570	3.24207	0.00118665	0.0420664	0.0133114	0.358502	FBXO42	1	16679143
cg13457392	-3.24197	0.00118707	-0.0412836	0.0205142	0.358502	SRPK2	7	104879299
cg00584450	3.24169	0.00118822	0.0357364	0.0108205	0.358502	FOXL1	16	86612312
cg24090393	-3.24167	0.0011883	-0.0346027	0.0104951	0.358502	MIB2	1	1560804
cg13852784	-3.24155	0.0011888	-0.0402256	0.0122278	0.358502	GABBR2	9	101265948
cg23074119	3.24119	0.00119033	0.0477604	0.014671	0.358502	ALKBH1	14	78174751
cg19478820	-3.2411	0.00119068	-0.0348035	0.0106067	0.358502		11	45044355
cg17663418	-3.24029	0.00119407	-0.0489697	0.0158352	0.358502		3	184013877
cg24090629	-3.24008	0.00119498	-0.0675454	0.0211033	0.358502	TACR3	4	104641072
cg17078427	3.24007	0.00119499	0.0573225	0.0177328	0.358502	CLDN11	3	170137552
cg15034393	-3.24007	0.00119499	-0.0430409	0.0142197	0.358502		3	152856773
cg01836044	3.24004	0.00119513	0.0658508	0.0177418	0.358502	PCDH20	13	61989203
cg02886593	3.23981	0.00119609	0.0449473	0.0140584	0.358502	SDK2	17	71639315
cg23405575	3.2397	0.00119656	0.0562117	0.0156719	0.358502	SLC6A1	3	11034281
cg06081952	-3.23963	0.00119684	-0.0459062	0.0139401	0.358502		8	1136353
cg04954225	-3.23935	0.00119803	-0.11319	0.0379842	0.358502	RGS6	14	72490712
cg26938597	3.23922	0.00119856	0.0587918	0.013894	0.358502		18	44778021
cg08255481	3.23922	0.00119859	0.0364842	0.0107116	0.358502	BANP	16	88103035
cg24068972	-3.23906	0.00119923	-0.0238515	0.0071414	0.358502		11	60833459
cg02981443	3.23872	0.00120066	0.0408077	0.0129027	0.358502	TMEM98	17	31254875
cg15617609	-3.23868	0.00120085	-0.0348255	0.0137418	0.358502	VPS37B	12	123352774
cg16010261	-3.23863	0.00120105	-0.0421743	0.0141036	0.358502	LDB3	10	88449342
cg07193041	3.23837	0.00120214	0.0439315	0.0125824	0.358502	ERC2	3	56502677
cg23324731	-3.23832	0.00120236	-0.0417961	0.0204201	0.358502	CERKL	2	182410332
cg22192879	3.23829	0.0012025	0.0389023	0.0127019	0.358502	CRAT	9	131872920
cg13745870	-3.23812	0.00120321	-0.0328694	0.0103634	0.358502	SPATA12	3	57094763
cg21730533	3.23801	0.00120365	0.0317983	0.00976183	0.358502		7	38370676
cg16418228	-3.23782	0.00120446	-0.036913	0.012498	0.358502	LRTM1	3	54963186
cg18122743	-3.23781	0.00120452	-0.0330598	0.0107891	0.358502		2	41921124
cg06908460	3.23779	0.00120459	0.0425151	0.0128999	0.358502	CA9	9	35676104
cg01264747	3.23723	0.00120696	0.0422162	0.0122125	0.358707	LOC387763	11	43964451
cg05357347	-3.23723	0.00120697	-0.0333827	0.0103049	0.358707		15	35591053
cg03277153	-3.23665	0.00120942	-0.0351132	0.0111897	0.358707		10	80026775
cg12300018	-3.23632	0.00121081	-0.0305712	0.00952214	0.358707	NKAIN3	8	63903574
cg16399182	3.23578	0.0012131	0.0659001	0.0195572	0.358707	COQ3	6	99842025
cg15171962	-3.23578	0.0012131	-0.0474325	0.0142174	0.358707	MIR496	14	101526866
cg08517072	3.23571	0.00121342	0.0465703	0.0147645	0.358707	PCDH1	5	141258709
cg16529599	3.2356	0.00121388	0.0487839	0.0146138	0.358707		20	42137055
cg13876315	-3.23558	0.00121395	-0.0238268	0.00726333	0.358707	SIT1	9	35650526
cg20701145	3.23519	0.0012156	0.0407974	0.0137203	0.358707	DUSP16	12	12714809
cg11436462	3.23497	0.00121656	0.0346241	0.0108616	0.358707		6	5851031
cg11783264	-3.2347	0.0012177	-0.0628858	0.0201753	0.358707	SCAMP4	19	1905046
cg13917614	3.23462	0.00121805	0.0515355	0.0157365	0.358707	CNP	17	40125660
cg05792982	-3.23399	0.00122072	-0.0471646	0.0143573	0.358707	MDGA1	6	37622130
cg13964726	-3.23398	0.00122079	-0.044066	0.0140265	0.358707	PGM5	9	71062328
cg05277122	-3.23358	0.0012225	-0.0462256	0.0130208	0.358707		14	103538143
cg04230050	-3.23347	0.00122296	-0.0319865	0.0102465	0.358707		6	166144874
cg00059854	-3.23298	0.00122504	-0.0311295	0.010875	0.358707	AGAP1	2	236443857
cg03045764	-3.23282	0.00122573	-0.030591	0.0101108	0.358707	TMEM229B	14	67940035
cg14056470	-3.23267	0.00122641	-0.0370001	0.0124328	0.358707	DYRK1B	19	40317494
cg05127821	3.23261	0.00122663	0.0689312	0.0193528	0.358707	CYP26C1	10	94822908
cg16755833	3.23228	0.00122807	0.0550345	0.0161458	0.358707	TBCD	17	80866063
cg16442312	-3.23226	0.00122816	-0.0444558	0.013217	0.358707		2	174279907
cg21948906	3.23214	0.00122869	0.0385142	0.0124535	0.358707	KIAA2018	3	113414908
cg03728806	-3.23213	0.00122872	-0.0536663	0.0173452	0.358707		6	147361831
cg15007548	-3.23205	0.00122905	-0.0664052	0.0196376	0.358707	TANC1	2	159950276
cg05228564	-3.23185	0.0012299	-0.0303923	0.0145864	0.358707		2	233289257
cg12981137	3.23164	0.00123084	0.0805896	0.0272211	0.358707	MGMT	10	131265575
cg04071104	-3.23141	0.00123182	-0.0745731	0.0246088	0.358707	CHDH	3	53878642
cg23917768	-3.23135	0.00123208	-0.0435938	0.0174838	0.358707	DCAKD	17	43115495
cg25139636	-3.23127	0.00123241	-0.0305577	0.00969576	0.358707	ANP32A	15	69084888
cg25312594	3.23116	0.00123289	0.0429793	0.0169156	0.358707	KCNK1	1	233749381
cg25399267	-3.231	0.00123357	-0.0440292	0.0141785	0.358707	C21orf29	21	45926600
cg14572252	-3.23046	0.00123589	-0.0385241	0.0125243	0.358707	MECOM	3	169309425
cg05929755	3.23045	0.00123596	0.0554802	0.0181677	0.358707		1	110663559
cg26333837	3.23037	0.00123628	0.0404455	0.0117174	0.358707	NEUROG3	10	71332744
cg05869491	-3.23034	0.00123642	-0.0396711	0.013035	0.358707		6	209763
cg11119235	3.23016	0.00123723	0.047786	0.0151326	0.358707	ST7	7	116593586
cg22416769	-3.22997	0.00123802	-0.0499052	0.01345	0.358707	PRDM15	21	43236431
cg26993132	-3.22993	0.00123823	-0.0358193	0.0107326	0.358707	CDH15	16	89239499
cg12207532	3.22977	0.00123892	0.0455687	0.0133412	0.358707		11	8040463
cg09400966	3.22976	0.00123895	0.0399785	0.0119746	0.358707	PROS1	3	93692773
cg25207447	3.22963	0.0012395	0.0374687	0.0129348	0.358707	PTK7	6	43043831
cg23584734	-3.22939	0.00124055	-0.0442492	0.0165823	0.358707	FRMD4A	10	13788657
cg03698956	3.2293	0.00124095	0.055221	0.0177157	0.358707	ABAT	16	8768031
cg01605984	-3.22918	0.00124145	-0.0317237	0.00984267	0.358707	SNORD24	9	136216154
cg04872113	3.22892	0.00124258	0.0317657	0.013114	0.358707	PLXDC1	17	37307989
cg10828660	3.2289	0.00124269	0.0420649	0.021	0.358707		2	175205852
cg24804707	3.22872	0.00124345	0.050098	0.0171881	0.358707	TG	8	134094173
cg17036641	-3.22859	0.00124401	-0.0487106	0.0154141	0.358707	GNL3	3	52723544
cg13426138	3.22836	0.00124503	0.0491792	0.0159538	0.359774	NEU1	6	31830455
cg14860494	3.22822	0.00124565	0.042673	0.0128287	0.359774	GCLM	1	94374966
cg09292377	-3.22781	0.00124743	-0.0364483	0.0122547	0.359774	TTC7B	14	91010398
cg05926043	3.22733	0.00124951	0.0345665	0.0159225	0.359774		19	18059042
cg01031146	3.22697	0.0012511	0.0424666	0.0146731	0.359774	POLR2H	3	184081222
cg18545695	-3.22676	0.00125198	-0.0355873	0.0118344	0.359774	C8orf34	8	69665987
cg08543242	3.2264	0.00125357	0.0276615	0.00937824	0.359774	ZDHHC3	3	45017843
cg09803959	-3.22624	0.00125427	-0.0705339	0.0211015	0.359774	RPTOR	17	78865514
cg16877615	3.22572	0.00125655	0.055147	0.0177644	0.360302	C13orf16	13	111973089
cg00524374	-3.22541	0.00125792	-0.048896	0.0144029	0.360302		10	3894968
cg21202406	3.22528	0.00125848	0.0617341	0.0172877	0.360302	TLE1	9	84214169
cg25696972	-3.22528	0.0012585	-0.0442216	0.0152646	0.360302		6	1594827
cg12551746	3.22509	0.00125933	0.0436923	0.0142913	0.360302	DNAJC13	3	132136984
cg21988950	-3.22507	0.00125942	-0.0412081	0.0146839	0.360302	TRIM15	6	30131691
cg22598841	3.22454	0.00126176	0.0387164	0.0135111	0.360302	LRIG2	1	113615267
cg00901161	-3.22435	0.00126258	-0.0393095	0.0127986	0.360302	PEBP4	8	22785712
cg08243465	-3.22431	0.00126278	-0.034379	0.0114115	0.360302	PMEPA1	20	56274036
cg08697297	-3.22393	0.00126446	-0.0360202	0.0137513	0.360302	LYG1	2	99912152
cg07635747	3.22374	0.00126528	0.0479844	0.0145209	0.360302	CDH2	18	25755942
cg11930477	3.22328	0.00126733	0.05309	0.0145372	0.360302		11	31841980
cg10084932	-3.2232	0.00126768	-0.0423564	0.0132636	0.360302		X	134571153
cg11009100	-3.22291	0.00126894	-0.032802	0.0116898	0.360302	KIAA1217	10	24370705
cg18320379	3.22273	0.00126976	0.0463617	0.0166989	0.360302		11	75947361
cg21138542	3.22268	0.00126999	0.0444643	0.0131514	0.360302		6	170581502
cg09267674	-3.22267	0.00127004	-0.0292479	0.00924003	0.360302		6	168813400
cg24271505	3.22249	0.00127083	0.0638922	0.0203278	0.360302	DNHD1	11	6593220
cg27274382	3.22218	0.00127218	0.0452493	0.0133198	0.360302	LRRC32	11	76376064
cg01945562	3.22191	0.00127341	0.0485084	0.0130415	0.360302	PLOD2	3	145879277
cg04400145	-3.22188	0.00127351	-0.0439284	0.0123489	0.360302	SIRPA	20	1873682
cg11946618	3.22166	0.0012745	0.129267	0.0468533	0.360302		2	240727230
cg10481065	3.22158	0.00127486	0.036575	0.0119051	0.360302	SLC32A1	20	37357371
cg21161253	3.22132	0.00127603	0.0519791	0.015476	0.360672	BHLHE23	20	61638149
cg12758636	3.22127	0.00127625	0.0561164	0.0181978	0.360672	ZEB1	10	31609882
cg12631604	3.22116	0.00127675	0.0396465	0.0144384	0.360672	ATP5O	21	35288252
cg08454485	3.22084	0.00127816	0.0387224	0.0114849	0.360672	ALCAM	3	105086213
cg05362548	3.22063	0.00127909	0.064999	0.0196611	0.360672	TDH	8	11205166
cg22026918	3.22035	0.00128032	0.0332793	0.0106977	0.360672		15	70552251
cg03725652	-3.22017	0.00128113	-0.0277128	0.00853962	0.360672		18	76073399
cg12192818	3.21999	0.00128196	0.0386302	0.0150838	0.360672	FBLN1	22	45898559
cg12620005	-3.21999	0.00128197	-0.0335838	0.0109883	0.360672	TTC39A	1	51779655
cg19293748	3.21968	0.00128333	0.0550507	0.015051	0.360672	ZNF611	19	53237645
cg01461410	3.21945	0.00128436	0.0483383	0.0129892	0.360672	TBX18	6	85473773
cg08437984	3.2191	0.00128593	0.0473214	0.014651	0.361037	COMMD5	8	146078724
cg20817752	-3.21887	0.00128699	-0.0375487	0.0142748	0.361037	PLCB3	11	64030025
cg14375111	-3.21887	0.00128699	-0.0661255	0.0180321	0.361037	TMEM43	3	14165186
cg19381792	-3.21882	0.00128718	-0.0382899	0.0128752	0.361037	GPR133	12	131526494
cg10500084	-3.21878	0.00128739	-0.0269383	0.00944424	0.361037		5	174172044
cg06815965	-3.21867	0.00128788	-0.0594378	0.020299	0.361037	PM20D1	1	205818668
cg21411084	-3.21856	0.00128837	-0.0409023	0.0146869	0.361037		6	13771401
cg23158347	3.21831	0.00128949	0.0468816	0.0171719	0.361037	C6orf57	6	71276807
cg16621560	-3.21807	0.00129058	-0.0437552	0.013412	0.361037	MIR548F5	13	36495173
cg26791961	-3.21784	0.00129159	-0.0430866	0.0129858	0.361037		13	106912494
cg06044945	3.21765	0.00129244	0.0385895	0.0136098	0.361037	ARHGEF4	2	131722957
cg21762523	3.2169	0.00129583	0.0430779	0.0131415	0.362059	NR2E1	6	108497717
cg25341313	-3.21682	0.00129618	-0.0259673	0.00812145	0.362059		1	235069288
cg23537419	-3.21637	0.00129825	-0.0318968	0.00966234	0.362059	KCP	7	128533587
cg00905156	3.21633	0.00129843	0.0639311	0.019975	0.362059	FAM13A	4	89744363
cg08248330	-3.21588	0.00130045	-0.0414587	0.0149386	0.362059	KIF17	1	21020048
cg27248741	-3.21555	0.00130194	-0.0396427	0.0130413	0.362059		2	3488627
cg22890571	-3.21545	0.00130242	-0.0447452	0.0136255	0.362059	TFDP1	13	114284318
cg15089097	3.21507	0.00130413	0.0549325	0.0154065	0.362059	CENPH	5	68485177
cg07965633	-3.21466	0.00130598	-0.0487382	0.0159206	0.36219		3	45120649
cg13004927	3.21441	0.00130714	0.058184	0.0192417	0.36219	SLC47A1	17	19437157
cg21911930	-3.21425	0.00130784	-0.0486848	0.0192224	0.36219	EPM2A	6	146009877
cg06830971	-3.21392	0.00130935	-0.0392322	0.0162261	0.36219	TIMP2	17	76890776
cg27262236	-3.21392	0.00130937	-0.0472009	0.0135489	0.36219	RBM38	20	55965077
cg13988455	-3.21368	0.00131047	-0.0356441	0.0118008	0.36219		10	122359238
cg01808968	-3.21346	0.00131147	-0.0385295	0.0124431	0.36219	SLC1A7	1	53574533
cg08962020	-3.21338	0.00131182	-0.0287908	0.00995507	0.36219		6	168613959
cg15179454	3.21338	0.00131183	0.0405618	0.0126942	0.36219		19	2274042
cg27562980	3.21318	0.00131273	0.0406103	0.0146992	0.36219		17	30243860
cg06381846	3.21292	0.00131392	0.046104	0.0133788	0.36219	NARS	18	55289344
cg19947463	3.21281	0.00131445	0.0499335	0.0160248	0.36219	C7orf50	7	1113237
cg08951638	-3.21251	0.00131579	-0.0656643	0.0196449	0.362757		5	141706213
cg01939825	-3.21226	0.00131695	-0.0325028	0.0102621	0.362757	GJB3	1	35245772
cg16237204	-3.21209	0.00131772	-0.0458022	0.0170978	0.362757	FRMD6	14	52000941
cg26925226	-3.21209	0.00131775	-0.0471285	0.0162494	0.362757	UBL7	15	74751138
cg05385282	-3.21155	0.00132021	-0.0351696	0.0112691	0.362757		1	201562364
cg02418899	3.21143	0.00132077	0.0381228	0.0160632	0.362757	ADCYAP1R1	7	31092589
cg23637004	3.21084	0.00132348	0.0439064	0.0140944	0.362757	C20orf94	20	10414904
cg13320842	3.21075	0.00132387	0.0677064	0.01971	0.362757	GIPR	19	46175254
cg26856080	3.21066	0.00132428	0.038437	0.0246762	0.362757	TRIM59	3	160167746
cg19828298	3.21057	0.00132473	0.0328955	0.0118045	0.362757	LRRC47	1	3713105
cg04539476	3.21016	0.00132662	0.0294071	0.00932583	0.362882	REM2	14	23351487
cg12243452	3.20996	0.00132753	0.0429166	0.0138413	0.362882	RAB11FIP4	17	29719290
cg26205981	3.20969	0.00132876	0.0618305	0.0183583	0.362882		8	24856821
cg11970679	-3.2094	0.0013301	-0.0496077	0.0164546	0.362882	DNAH11	7	21682152
cg13443950	-3.20935	0.00133035	-0.0332921	0.00960817	0.362882		4	138584567
cg03341523	3.20918	0.00133112	0.0467236	0.0127858	0.362882	RHOF	12	122231626
cg00867901	-3.20918	0.00133113	-0.0321405	0.00996943	0.362882		14	99787006
cg14468741	-3.20874	0.00133319	-0.0366383	0.0108935	0.362882		16	47048028
cg12484072	3.20871	0.00133333	0.0620042	0.0163545	0.362882	THBS1	15	39872463
cg02112154	-3.20864	0.00133367	-0.044348	0.0123497	0.362882		10	44197967
cg02796545	3.20858	0.00133391	0.0437694	0.012836	0.362882	KL	13	33590466
cg16196211	3.20852	0.00133419	0.0386044	0.0126809	0.362882		6	27261666
cg10951117	-3.20826	0.0013354	-0.0489187	0.0166812	0.364086		8	50653939
cg07480567	3.2079	0.00133707	0.0446437	0.01465	0.364086	HS3ST3A1	17	13505174
cg04052038	-3.20716	0.00134052	-0.0565773	0.0186822	0.364086	CLDN8	21	31588123
cg12327130	3.20669	0.00134273	0.0446312	0.0126639	0.364086	OSBPL2	20	60813777
cg10057065	3.20669	0.00134274	0.0270651	0.00851596	0.364086	RUSC1	1	155292227
cg06538549	-3.20663	0.00134299	-0.0445836	0.0155961	0.364086	ITGB1	10	33244887
cg03701779	3.20633	0.00134441	0.032549	0.0103695	0.364086	FAM149B1	10	74927978
cg01197613	3.20593	0.00134627	0.0435943	0.0144729	0.364415	GOLSYN	8	110704289
cg05096964	3.20579	0.00134694	0.034507	0.0109782	0.364415	HCCA2	11	1715292
cg09390241	-3.20564	0.0013476	-0.042435	0.0124637	0.364415		4	8174148
cg03271080	3.20564	0.00134763	0.0358279	0.0119863	0.364415	POLR1A	2	86255119
cg26686277	3.20516	0.00134987	0.0609595	0.0164789	0.364415	CCKBR	11	6281104
cg04584872	3.20506	0.00135035	0.0437865	0.0143199	0.364415	CORO1C	12	109126397
cg06562306	3.20494	0.00135091	0.0531869	0.0145629	0.364415	PTH2R	2	209271986
cg14937228	3.20477	0.00135171	0.058124	0.0177854	0.364415	FAM107B	10	14562035
cg13832290	-3.20458	0.00135261	-0.0260933	0.00815141	0.364415	SIT1	9	35649906
cg08792185	-3.20422	0.00135431	-0.0448366	0.0135415	0.364415	EHMT2	6	31855422
cg14163049	-3.2042	0.0013544	-0.0380227	0.0135194	0.364415		7	100324222
cg04519775	-3.204	0.00135533	-0.0304546	0.00964776	0.364526		2	231849693
cg08328483	-3.20392	0.00135571	-0.0410947	0.0159546	0.364526	BCKDK	16	31119196
cg10103446	3.20391	0.00135576	0.037627	0.0159682	0.364526	PIGK	1	77685150
cg12306057	-3.2038	0.00135627	-0.0297145	0.00904964	0.364526	FPR2	19	52266295
cg24150244	-3.20376	0.00135644	-0.0301918	0.00977518	0.364526	TTC28	22	28402098
cg27143142	3.20341	0.00135809	0.0525606	0.0177346	0.364526	SYT1	12	79514170
cg02633149	3.20322	0.00135899	0.0552806	0.017103	0.364526	METRNL	17	81042782
cg12420104	3.20318	0.0013592	0.0493333	0.0150608	0.364526	DMRT3	9	977109
cg07113230	3.2027	0.00136145	0.0399303	0.0138726	0.364526		1	8277394
cg16305144	-3.20198	0.00136485	-0.0650107	0.0226373	0.364526	KCNQ1	11	2499257
cg22678065	-3.20197	0.00136493	-0.0470141	0.0130201	0.364526	GPBAR1	2	219128083
cg22370006	3.20196	0.00136494	0.0619279	0.0190187	0.364526	OPRM1	6	154360344
cg23172579	3.20184	0.00136554	0.037562	0.0116608	0.365489	TBC1D9	4	141677235
cg23987322	3.20089	0.00137002	0.03928	0.0120939	0.365489	BHMT	5	78407566
cg10651502	3.20081	0.00137042	0.0346225	0.0163827	0.365489	COX7B2	4	46738197
cg22304262	-3.20078	0.00137058	-0.0514287	0.0158291	0.365489	SLC1A5	19	47287778
cg24859433	-3.20073	0.0013708	-0.0556841	0.0162213	0.365489		6	30720203
cg17891735	-3.20045	0.00137215	-0.0664662	0.0196276	0.365489	WDR60	7	158669929
cg10000052	3.19993	0.00137459	0.0447003	0.0156424	0.365489	KDM4B	19	5048426
cg25744905	-3.19986	0.00137494	-0.0368025	0.0105718	0.365489	OBSCN	1	228473980
cg15253304	-3.19975	0.00137546	-0.0330464	0.0103981	0.366229		6	209809
cg13960999	-3.19919	0.00137815	-0.0391301	0.015422	0.366229		13	73823513
cg01432692	-3.19904	0.00137884	-0.0413016	0.0137495	0.366229		1	232674637
cg20544651	3.19884	0.00137982	0.0276264	0.00879172	0.366229	SCG3	15	51973534
cg16761390	3.19846	0.00138166	0.070328	0.0226545	0.366229		7	27290724
cg08328535	3.1984	0.00138193	0.036782	0.0147787	0.366229	MAPK1	22	22222169
cg07870713	3.19837	0.00138208	0.0558942	0.0174305	0.366229	NRM	6	30658941
cg10115490	3.1983	0.00138238	0.0411426	0.0135052	0.366229	MAP3K1	5	56111596
cg05896926	-3.19785	0.00138457	-0.0469901	0.015492	0.366229	PTK2B	8	27288322
cg19837751	-3.19774	0.00138511	-0.0471384	0.0160994	0.366749	CECR5	22	17645416
cg16325394	-3.19773	0.00138513	-0.0407318	0.0144714	0.366749	AHRR	5	422633
cg15389589	-3.19746	0.00138642	-0.0250721	0.00791809	0.366749	LRP1	12	57600444
cg10762109	3.19733	0.00138705	0.0342412	0.0124009	0.366749		1	48463113
cg06326425	-3.19704	0.00138847	-0.0350783	0.0110822	0.366749	GPC6	13	93886487
cg18241647	-3.19692	0.00138906	-0.0522172	0.0167698	0.366749	WFDC12	20	43753347
cg13926338	3.19676	0.00138981	0.038704	0.0150353	0.366749	SORT1	1	109941043
cg08681855	3.19653	0.00139093	0.0338725	0.0109564	0.366749	ZNF578	19	52957051
cg02943456	-3.19594	0.00139377	-0.0291428	0.00943318	0.366749		8	33866594
cg08118412	-3.19585	0.00139419	-0.0397721	0.0154718	0.366749	PRICKLE2	3	64113418
cg10675138	3.19551	0.00139582	0.0387677	0.0123422	0.366933	PDE10A	6	166075504
cg18964261	3.19537	0.00139651	0.0538801	0.0165336	0.366933	TUBE1	6	112409022
cg00931124	-3.1945	0.00140072	-0.047701	0.0152975	0.366933	LMF1	16	967929
cg01834022	3.19449	0.00140077	0.0428219	0.0136825	0.366933	EVC2	4	5710411
cg19635695	-3.19447	0.00140088	-0.0441947	0.0149523	0.366933	PDE6C	10	95372445
cg15797843	3.19438	0.00140132	0.0779886	0.024741	0.366933	FAM134C	17	40761348
cg15931839	3.19435	0.00140147	0.0362584	0.0113756	0.366933	TRAF3IP2	6	111880530
cg04227745	-3.19434	0.00140153	-0.0399173	0.0173142	0.366933		2	170284215
cg18489719	3.19421	0.00140212	0.0583294	0.0201698	0.366933	GFM2	5	74063690
cg01856985	3.19396	0.00140336	0.0492869	0.0138669	0.366933	ZNF384	12	6798404
cg01578875	3.19367	0.00140477	0.0441603	0.0136706	0.366933	ZNF827	4	146804010
cg13751927	-3.19353	0.00140545	-0.0310014	0.0108359	0.366933	F2RL3	19	17000885
cg08447934	3.19306	0.00140776	0.0241885	0.00839945	0.366933	ACVRL1	12	52311706
cg06688362	3.19267	0.00140966	0.0422806	0.0138542	0.366933	RPP38	10	15139414
cg07001334	-3.19232	0.00141134	-0.0450442	0.0148052	0.366933	RBM20	10	112505133
cg08157310	-3.19232	0.00141136	-0.040841	0.0122445	0.366933		11	101300838
cg03606098	3.19221	0.00141187	0.0495101	0.0156258	0.366933	NADK	1	1690840
cg21876806	-3.19211	0.0014124	-0.059278	0.0163742	0.366933	MIR299	14	101489555
cg13630239	3.19208	0.00141254	0.0363734	0.012214	0.366933	RRP12	10	99116547
cg15884430	-3.19195	0.00141314	-0.0527112	0.0155939	0.366933	NPM1	5	170819088
cg14535068	3.19183	0.00141374	0.052194	0.0169677	0.366933	OBSL1	2	220416419
cg08005208	-3.19182	0.0014138	-0.0475601	0.0155339	0.366933		1	163395211
cg26201826	3.1918	0.0014139	0.0446137	0.0143924	0.366933	PGGT1B	5	114598579
cg19111265	-3.19175	0.00141413	-0.0492825	0.0161489	0.366933	EPHA1	7	143106537
cg01372058	3.19144	0.00141568	0.0406457	0.012942	0.367648	SF3B2	11	65819448
cg15173428	-3.19142	0.00141575	-0.0383717	0.0146907	0.367648	SYN3	22	33402628
cg16845486	3.19118	0.00141695	0.0548064	0.0195376	0.367648	NELL2	12	45269610
cg08431291	3.19034	0.00142106	0.037591	0.0138262	0.367648	SMCR7L	22	39898407
cg00603617	3.19021	0.0014217	0.0399904	0.0132528	0.367648	CRH	8	67089831
cg00262776	3.1902	0.00142173	0.0255425	0.00849862	0.367648	PLBD1	12	14720726
cg16423505	3.18986	0.00142344	0.0642377	0.0203864	0.367648	GPC5	13	92051400
cg20975182	-3.18984	0.00142353	-0.0361046	0.0106945	0.367648	BAI2	1	32207700
cg26413174	3.18967	0.00142437	0.0530875	0.0172216	0.367648	TTC22	1	55266737
cg25227803	3.18883	0.00142851	0.0449158	0.0140277	0.369398	WNT8B	10	102239027
cg01434160	3.18865	0.00142939	0.0417589	0.0133123	0.369398		5	122422411
cg08994061	-3.18782	0.00143349	-0.0347592	0.0121983	0.369398	TSNARE1	8	143379138
cg22379574	3.18756	0.00143477	0.0232841	0.0179282	0.369398	TPT1	13	45915321
cg13167816	3.18741	0.00143552	0.0307531	0.0097819	0.369679	FITM1	14	24601808
cg05773958	-3.18727	0.00143624	-0.0438708	0.0138159	0.369679	SPOCK3	4	168004573
cg12474695	-3.18719	0.00143661	-0.0324293	0.0105459	0.369679	KRT23	17	39092846
cg21441674	-3.18716	0.00143677	-0.0499081	0.0188215	0.369679	LYN	8	56805218
cg03386751	3.18712	0.00143696	0.0426025	0.013221	0.369679	ERBB2	17	37843793
cg27305835	3.18687	0.0014382	0.0433223	0.0136277	0.369679		3	184209995
cg14555811	-3.18668	0.00143916	-0.0414256	0.0130879	0.369679	ZDHHC11	5	847052
cg26911787	3.18634	0.00144085	0.0624833	0.0206708	0.369679	ELK3	12	96587734
cg15358723	-3.18577	0.0014437	-0.0326307	0.00974232	0.369679	KIF26B	1	245750662
cg16498741	-3.18577	0.0014437	-0.035431	0.0111064	0.369679	SFRP1	8	41144520
cg24464500	-3.18568	0.00144417	-0.0612085	0.0178298	0.369679	KCNK2	1	215196452
cg11128216	3.18545	0.0014453	0.0514956	0.0152871	0.369956	PAX6	11	31825833
cg10405557	3.18513	0.00144689	0.050985	0.0161136	0.369956	FCGRT	19	50016850
cg09560590	3.18504	0.00144734	0.0483126	0.0150486	0.369956	HMHB1	5	143191663
cg25455773	3.18503	0.00144741	0.0426916	0.0127766	0.369956		12	133028201
cg21905630	3.18475	0.00144881	0.0492498	0.0154536	0.369956	GSX2	4	54965904
cg14095142	3.18449	0.00145008	0.0516698	0.0153336	0.369956		7	151000535
cg09017928	-3.18424	0.00145135	-0.0544684	0.016566	0.369956	PTPRN2	7	158110068
cg09365529	-3.18399	0.00145258	-0.0671195	0.0201428	0.369956	C1orf173	1	75140289
cg18121946	-3.18399	0.00145259	-0.0386582	0.0118854	0.369956	RICH2	17	12697550
cg15312203	-3.18389	0.00145311	-0.0522318	0.0158277	0.369956		10	133644620
cg24724633	3.18366	0.00145423	0.041426	0.0159535	0.369956	ZFP82	19	36909413
cg01896424	-3.18326	0.00145627	-0.0605699	0.0155934	0.371055	NAV2	11	20010227
cg21390276	3.18307	0.00145723	0.038946	0.0158155	0.371055	SCO1	17	10600667
cg26207380	-3.18288	0.0014582	-0.0516612	0.0147689	0.371055		8	144222015
cg05489054	-3.18272	0.001459	-0.0434506	0.013397	0.371055		10	131214173
cg12410370	-3.18255	0.00145982	-0.0310085	0.0105617	0.371055	ERMAP	1	43296526
cg26246230	3.1817	0.00146414	0.0456759	0.014927	0.371055		6	108169789
cg22693030	-3.18155	0.0014649	-0.0678833	0.0196551	0.371055		15	71109119
cg12241333	-3.18141	0.0014656	-0.0381868	0.0116461	0.371321	TRPM1	15	31355430
cg24974009	-3.18089	0.00146822	-0.0456396	0.0141191	0.371321	CARD11	7	2983737
cg01608167	-3.18075	0.00146897	-0.0356467	0.0319645	0.371321	STRAP	12	16035282
cg06894651	3.18068	0.0014693	0.0398284	0.0124037	0.371321	TNRC4	1	151689203
cg03871354	-3.18067	0.00146935	-0.0483852	0.01662	0.371321	SCARA5	8	27850717
cg18696027	-3.18057	0.00146985	-0.0646552	0.0193698	0.371321	B2M	15	45002597
cg00762830	-3.18019	0.00147179	-0.0444082	0.0129701	0.371321	CBFA2T3	16	88990161
cg18138172	3.18016	0.00147194	0.0425391	0.0136672	0.371321	MATN1	1	31191959
cg08453263	-3.17994	0.00147307	-0.047948	0.0138939	0.371321	PLEKHA7	11	16838675
cg03155999	-3.1797	0.00147425	-0.0449662	0.0138564	0.371321	METRNL	17	81052002
cg13175786	-3.17957	0.00147495	-0.0411264	0.0124191	0.371321	PRDM16	1	3159615
cg21751245	3.17954	0.00147507	0.0578293	0.0197515	0.371379	ZNF789	7	99077235
cg07045241	3.17945	0.00147555	0.0527699	0.0164458	0.371379	EBF3	10	131762462
cg10322443	3.17936	0.00147601	0.0311157	0.0102909	0.371379		14	65722585
cg12560421	-3.17921	0.00147675	-0.0296297	0.0100257	0.371379		7	2656527
cg23225476	-3.17906	0.00147753	-0.036567	0.0116768	0.371379		6	133240842
cg15717840	-3.179	0.00147782	-0.046728	0.0150452	0.371379	SLC22A23	6	3340979
cg22672078	3.17884	0.00147866	0.0273734	0.0108387	0.371379	DDX51	12	132628386
cg01128109	-3.17838	0.00148103	-0.0316274	0.00997804	0.371379	LRRC8B	1	89989507
cg06876040	-3.17827	0.00148155	-0.0765452	0.0255507	0.371379	UNKL	16	1462119
cg18311498	-3.17822	0.00148182	-0.0292547	0.0126708	0.371379	WDR86	7	151093196
cg15286206	-3.17814	0.00148224	-0.044825	0.0153545	0.371379	TMCO5A	15	38233268
cg16201808	3.1781	0.00148245	0.0845037	0.0242945	0.371379		2	216693619
cg02840794	-3.17747	0.00148567	-0.0505583	0.0189471	0.371843	HPS6	10	103825777
cg15509177	3.17733	0.00148638	0.0892941	0.0299834	0.371843	LOC100101938	13	19919208
cg18555440	3.17698	0.00148815	0.0344247	0.0116043	0.371843	MYOD1	11	17741687
cg10518000	-3.17679	0.00148913	-0.0695615	0.0216796	0.371843		14	20146493
cg24978835	3.17666	0.00148984	0.0721194	0.0239966	0.371843	SDAD1	4	76912244
cg16408555	-3.17644	0.00149097	-0.0331261	0.010049	0.371843		2	8787097
cg03459073	3.1764	0.00149115	0.0382861	0.0122218	0.371843		4	94753431
cg07061298	-3.17587	0.0014939	-0.0387673	0.0118478	0.371843	HOXA3	7	27153847
cg10520543	-3.17586	0.00149391	-0.0342943	0.0109126	0.371843	TMEM132B	12	125810688
cg26685743	-3.1757	0.00149474	-0.048887	0.0166742	0.371843	CCBE1	18	57108056
cg16973715	-3.17541	0.00149627	-0.038106	0.0129996	0.372505		3	64254112
cg10058598	-3.17528	0.00149691	-0.0436408	0.0140053	0.372505	NDUFB11	X	47001685
cg01109219	-3.17525	0.00149708	-0.0509157	0.0161398	0.372505	RASGRP3	2	33660754
cg23676475	3.17519	0.00149737	0.0539379	0.0149226	0.372505		2	64455515
cg13580827	-3.17519	0.00149739	-0.0306598	0.00953972	0.372505	APBA1	9	72081155
cg08453096	-3.17466	0.00150012	-0.044123	0.0141853	0.372505	ABCG5	2	44065893
cg20085265	-3.17398	0.00150366	-0.0421507	0.0151181	0.372505		8	22554827
cg05934211	-3.17394	0.00150387	-0.0502062	0.0200416	0.372505	SNORA42	1	155889758
cg06112956	3.17372	0.00150497	0.0472313	0.0137778	0.372505	DNMT3A	2	25565580
cg14221766	3.17364	0.0015054	0.0525774	0.017534	0.373314		9	36818572
cg02367856	-3.17325	0.00150741	-0.0231335	0.00709373	0.373314	SLC4A2	7	150773481
cg10649384	3.17319	0.00150773	0.0410999	0.0144571	0.373314	SLC25A40	7	87505489
cg04987734	3.17299	0.00150879	0.0406563	0.0123517	0.373314	CDC42BPB	14	103415873
cg07168181	3.17223	0.00151274	0.0387637	0.0135291	0.373314	GNA12	7	2884124
cg10068222	-3.17222	0.00151279	-0.0533959	0.0180638	0.373314		16	899108
cg09547777	-3.17201	0.00151389	-0.0406802	0.0118443	0.373314	CASQ1	1	160160232
cg04754011	3.17194	0.00151426	0.0405184	0.0138488	0.373314	GPR44	11	60623144
cg23455341	3.17176	0.00151519	0.0572959	0.0153664	0.373314	TRIM25	17	54991409
cg19719391	3.1717	0.0015155	0.0351979	0.0106999	0.373314		4	26789915
cg25141064	3.17169	0.00151553	0.0512448	0.014271	0.373314	TSPAN15	10	71211063
cg26846959	3.17163	0.00151587	0.0552341	0.0156577	0.373314	PHACTR2	6	143998958
cg05055150	3.17155	0.00151629	0.031503	0.0103926	0.373314	MAG	19	35783292
cg08746254	-3.17104	0.00151897	-0.0368452	0.0133662	0.373314	OTOP2	17	72926855
cg07352834	-3.17077	0.00152037	-0.0383594	0.0121352	0.373314	SERPING1	11	57364100
cg20148285	3.17063	0.0015211	0.0463472	0.015163	0.373314	RPL11	1	24018143
cg01103071	3.17058	0.00152135	0.0457583	0.0131465	0.373314	CRIM1	2	36582903
cg11589520	3.17044	0.00152206	0.0391985	0.0129303	0.373314		17	14200790
cg04305673	3.17039	0.00152233	0.0442364	0.0152515	0.373314		6	379581
cg03141620	3.17026	0.00152305	0.0307499	0.0151942	0.373314	DLX1	2	172950096
cg16387593	3.16962	0.00152637	0.0278311	0.00891027	0.373314		16	54973579
cg09470142	3.16954	0.00152681	0.059853	0.0198876	0.373314		2	190744385
cg03637815	3.16901	0.00152959	0.0503042	0.0160129	0.373314		13	95359718
cg18375494	3.16892	0.00153009	0.0439444	0.0166577	0.373314	GLB1L3	11	134146324
cg23126376	3.16845	0.00153254	0.0717055	0.0242128	0.373314	DICER1	14	95623091
cg03341334	3.16841	0.00153273	0.0398417	0.0138099	0.373314	DUSP23	1	159750442
cg07309576	-3.16833	0.00153319	-0.0574717	0.0182035	0.373314	OR51I1	11	5463768
cg02611282	-3.16745	0.0015378	-0.0482444	0.0167186	0.373314	CREB5	7	28338985
cg17819085	-3.16743	0.00153793	-0.0265629	0.00906425	0.373314		1	235122803
cg27280256	3.16729	0.00153865	0.0406605	0.0153765	0.373314	CLASP2	3	33758888
cg14322429	3.16675	0.00154154	0.0441112	0.0166739	0.373314	ADPRH	3	119298585
cg26065792	-3.16662	0.0015422	-0.0377215	0.0169674	0.373314		5	4023752
cg14838970	3.16659	0.0015424	0.0348963	0.0113394	0.373314	PPFIBP2	11	7533817
cg20917484	3.1665	0.00154284	0.0382357	0.0123092	0.373314	GAPDH	12	6644066
cg10467711	3.1665	0.00154286	0.0393486	0.0116752	0.373314	SLC35F3	1	234350327
cg10486610	-3.16595	0.00154577	-0.037188	0.0111677	0.373314	LOC100127888	20	61298677
cg11280082	-3.16563	0.00154748	-0.0311278	0.00970133	0.373314		13	25639263
cg04467162	3.16559	0.00154766	0.101201	0.0286036	0.373314		3	128764824
cg05209514	-3.16516	0.00154999	-0.0306498	0.0099364	0.373314	CPM	12	69353500
cg24774357	3.16502	0.00155073	0.0495921	0.0167701	0.373314		14	77504364
cg07196637	-3.1647	0.00155245	-0.0383521	0.0137715	0.373314	F11	4	187185716
cg20510033	-3.16455	0.00155322	-0.0301811	0.00943603	0.373314		1	8960134
cg06008406	-3.16442	0.0015539	-0.0300087	0.0101584	0.373314	DIP2C	10	661568
cg20600850	3.16419	0.00155515	0.0407471	0.013145	0.373314	CHD4	12	6712515
cg27535687	-3.16416	0.00155529	-0.0391339	0.012368	0.373314	CPLX4	18	56979041
cg01907194	-3.16409	0.00155567	-0.0319135	0.00998218	0.373314	TRMT61A	14	104003370
cg03737774	-3.16402	0.00155604	-0.0405308	0.0175937	0.373314		6	164754951
cg24255089	3.16393	0.00155654	0.0382919	0.0125075	0.373314		3	62364390
cg16588967	-3.16389	0.00155673	-0.0495578	0.0144974	0.373314	PTK7	6	43128935
cg23427362	3.16389	0.00155678	0.0567324	0.0177293	0.373314	CACNA1C	12	2335272
cg02663175	-3.16375	0.00155751	-0.0494222	0.0156924	0.373314	MAP3K10	19	40711453
cg23654206	3.1632	0.00156046	0.0456884	0.0153035	0.373314	PIP5K1C	19	3683811
cg09622715	-3.16272	0.00156304	-0.0618266	0.0179146	0.373314		11	43568340
cg12083336	-3.16248	0.00156433	-0.0542941	0.0160103	0.373314		2	157658562
cg20181079	-3.16226	0.00156551	-0.0464412	0.016907	0.373314	OR4D11	11	59270409
cg07950000	3.16188	0.00156753	0.0391287	0.0122383	0.373314	GRIK1	21	31312333
cg20909656	3.16187	0.00156761	0.0547691	0.0162342	0.373314	ETV1	7	14029360
cg25504605	-3.1618	0.00156796	-0.0420543	0.0226475	0.373314	MTMR4	17	56569119
cg13952840	3.16177	0.00156811	0.0861945	0.0277334	0.373314		9	136114300
cg20152630	3.16176	0.0015682	0.0727609	0.0197487	0.373314	MYPOP	19	46405944
cg08568649	-3.16154	0.00156937	-0.0399445	0.0124131	0.373314	WWC1	5	167722997
cg09362722	-3.16145	0.00156985	-0.0513655	0.0175775	0.373314	CHRM2	7	136626256
cg04553364	-3.16142	0.00157002	-0.0493523	0.0179753	0.373314		5	179806865
cg02082642	-3.16132	0.00157057	-0.0361678	0.0130223	0.373314	RPTOR	17	78522609
cg03431738	-3.16117	0.00157135	-0.0367493	0.0127357	0.373314	ERG	21	40031295
cg18986451	3.16117	0.00157136	0.0330348	0.0106455	0.373314	TFG	3	100428869
cg08455936	3.16106	0.00157198	0.0570357	0.0177132	0.373314	KIAA0556	16	27781069
cg11318576	3.16096	0.00157251	0.0541759	0.0167426	0.373314	CDC42SE2	5	130599431
cg15793577	3.16092	0.00157274	0.0554933	0.0186446	0.373314		6	170747743
cg21292008	3.16081	0.00157331	0.0845009	0.0252029	0.373314	C6orf138	6	48036676
cg07891440	3.16078	0.0015735	0.0420869	0.0138272	0.373314	TCF25	16	89973716
cg01495509	3.16077	0.00157351	0.0496353	0.0168144	0.373314	KCNIP1	5	169816378
cg03336727	3.16073	0.00157374	0.0612029	0.0187407	0.373314	PRELP	1	203456818
cg07920525	-3.16072	0.00157379	-0.0556756	0.0182063	0.373314		2	27988858
cg12297711	3.16045	0.00157523	0.0491107	0.0148659	0.373314	ATP2B4	1	203595834
cg00900933	3.16039	0.00157558	0.036112	0.0130062	0.373314	ARL5C	17	37322028
cg04220072	3.15978	0.00157889	0.0373155	0.012635	0.373314	FBXL19	16	30941265
cg00598235	-3.15978	0.00157889	-0.0376664	0.0121808	0.373314	LAP3	4	17580680
cg07514505	3.15977	0.00157896	0.0388404	0.0124303	0.373314	HS6ST3	13	96743754
cg17786864	-3.15972	0.00157919	-0.0204576	0.00688298	0.373314	WNT9A	1	228112806
cg23534142	-3.15965	0.00157958	-0.0425757	0.0132727	0.373314	ATF3	1	212739113
cg03346875	3.1596	0.00157985	0.0453562	0.0155503	0.373314	MPV17	2	27546116
cg26164488	-3.15926	0.00158168	-0.0372392	0.0118852	0.373314		2	64440295
cg01684318	3.15911	0.00158251	0.0386267	0.0162054	0.373314	YEATS2	3	183415696
cg14012124	3.15902	0.00158303	0.0663327	0.0211031	0.373314	QRFPR	4	122301996
cg05582310	-3.159	0.00158309	-0.039865	0.0126528	0.373314	EVC	4	5760808
cg20219149	3.15898	0.00158324	0.0517013	0.0182807	0.373314	DLX3	17	48072263
cg05907835	3.15894	0.00158341	0.0474725	0.0156011	0.373314	PYCARD	16	31214346
cg26103489	-3.15879	0.00158427	-0.0249438	0.00774048	0.373314	TRPM5	11	2444899
cg06624020	-3.15849	0.0015859	-0.0502194	0.0191908	0.373314		19	58632805
cg24203542	-3.15848	0.00158592	-0.0460551	0.0156558	0.373314	NAV2	11	19462284
cg03507593	3.15835	0.00158667	0.0266038	0.00906522	0.373314	NCOR2	12	124939480
cg21513836	3.15824	0.00158723	0.0347599	0.0104053	0.373314	FGF14	13	103054860
cg26400169	3.15806	0.00158825	0.0386414	0.0147514	0.373314	FNIP1	5	131131892
cg23394462	-3.15789	0.00158916	-0.048306	0.0193195	0.373314		1	28571667
cg23015327	-3.15774	0.00158996	-0.0303888	0.0101617	0.373314	FAM101B	17	292975
cg04566778	3.15772	0.00159009	0.035484	0.0168279	0.373314	RANBP9	6	13711921
cg18482164	3.15749	0.00159136	0.0351361	0.0108534	0.373314	NEUROD2	17	37764118
cg26057616	-3.15745	0.00159154	-0.0383878	0.0120983	0.373314		1	222234397
cg15626951	3.15741	0.00159179	0.0362672	0.0131055	0.373314	ZFAND2A	7	1199922
cg24830872	3.15732	0.00159228	0.03832	0.0135677	0.373314	ATP5SL	19	41945512
cg26768605	-3.15731	0.0015923	-0.0555757	0.0182644	0.373314	WDR81	17	1629760
cg12715213	3.1573	0.00159239	0.0445296	0.0136255	0.373314		6	99275622
cg22593432	-3.15719	0.00159296	-0.0332245	0.0106208	0.373314		13	32575905
cg13906811	3.15698	0.00159414	0.0288961	0.00950513	0.373314	NRXN1	2	50575093
cg10221617	3.15691	0.00159449	0.0493294	0.0161192	0.373314	HAS2AS	8	122652631
cg00034433	3.15677	0.00159526	0.0486169	0.0153784	0.373738	CNIH3	1	224803837
cg10440524	-3.15677	0.00159528	-0.038258	0.0125886	0.373738	NRG3	10	83728257
cg02922084	-3.15666	0.00159588	-0.0444997	0.0164978	0.373738	SMOC2	6	169027179
cg25721039	3.15655	0.0015965	0.0252795	0.00836693	0.373738	ARHGAP22	10	49732419
cg21159068	3.15599	0.00159954	0.0468178	0.015186	0.373738		1	231295910
cg10397527	3.15597	0.00159963	0.046105	0.0157342	0.373738	HLA-DOA	6	32977217
cg03825175	-3.15592	0.0015999	-0.0380223	0.012407	0.373738	ODZ4	11	78780248
cg14638609	3.15558	0.00160182	0.0340044	0.0110153	0.373738	EXOSC2	9	133569358
cg02951738	3.1553	0.00160331	0.0311897	0.00947355	0.373738	KCND3	1	112533136
cg03598731	-3.15514	0.00160421	-0.0576037	0.0168022	0.373738		8	130996123
cg17353733	3.15481	0.00160602	0.0454256	0.0144012	0.373816		9	124313186
cg07410188	3.15431	0.00160876	0.0309297	0.0102394	0.373816		5	153864967
cg03532483	-3.15404	0.00161028	-0.0374647	0.016467	0.373816	HS3ST2	16	22860396
cg00320216	-3.15386	0.00161125	-0.0558622	0.0169037	0.373816	ETS1	11	128450029
cg01059704	-3.15376	0.00161184	-0.0367113	0.0134124	0.373816	RAD1	5	34914428
cg05854601	-3.15372	0.00161202	-0.0499075	0.0194293	0.373816	SLC8A1	2	40351367
cg21618439	3.15364	0.00161249	0.040994	0.0160984	0.373816	CORO2A	9	100954694
cg24161647	-3.15364	0.0016125	-0.0473667	0.0140888	0.373816	YKT6	7	44249290
cg00741986	-3.15356	0.00161294	-0.0300124	0.00969697	0.373816	TNIP2	4	2748332
cg26172195	-3.1535	0.00161327	-0.0334942	0.0101862	0.373816		11	68972651
cg09134840	3.15323	0.00161475	0.0410061	0.0158975	0.373816	TBCE	1	235530680
cg05851813	3.15291	0.00161651	0.04918	0.0150964	0.373816	ZNF250	8	146126851
cg16771783	3.15287	0.00161672	0.0550921	0.0162372	0.373816	DYDC2	10	82116392
cg01859460	-3.15281	0.00161704	-0.037389	0.0126026	0.373816	OAZ1	19	2273050
cg18151262	3.15267	0.00161783	0.0659388	0.0209667	0.373816	MIDN	19	1254251
cg05549078	3.1525	0.00161878	0.0246473	0.0128484	0.373816	MBD1	18	47807921
cg25116269	3.15242	0.00161923	0.0243363	0.00927709	0.373816	PRDXDD1P	2	55509523
cg00579250	3.15234	0.00161966	0.0327842	0.0100606	0.373816	SV2C	5	75378790
cg02054667	3.15225	0.00162018	0.0443733	0.0151627	0.373816		14	54687314
cg14192935	-3.15224	0.00162024	-0.0357303	0.012842	0.373816	FLJ35024	9	2571396
cg18064897	-3.15176	0.00162288	-0.0519735	0.0162768	0.373816	WWC3	X	10085184
cg04354317	3.15151	0.00162426	0.0622274	0.0176312	0.373816	ALDH9A1	1	165667545
cg00388660	-3.15149	0.00162441	-0.0484199	0.0173382	0.373816	ANTXRL	10	47659088
cg17171786	3.15147	0.00162452	0.0520512	0.0167446	0.373816		15	100026370
cg03927025	-3.15134	0.00162523	-0.0487534	0.0173781	0.374608	CMTM8	3	32361449
cg10426422	-3.15127	0.00162563	-0.0387321	0.0129394	0.374608	B3GALT4	6	33243552
cg03878133	3.15122	0.00162592	0.0471174	0.0167465	0.374608	FIGN	2	164593411
cg14304515	3.15105	0.00162685	0.0284021	0.00979032	0.374608	FAM110A	20	822499
cg06351066	3.15087	0.00162787	0.0397973	0.0118291	0.374608		7	155246964
cg10187559	-3.15056	0.00162958	-0.0478608	0.0193379	0.374608	TTYH1	19	54926277
cg09271709	-3.15001	0.00163262	-0.0459353	0.0173588	0.374608	NRXN1	2	50863603
cg07844931	3.14995	0.00163301	0.0357498	0.0164744	0.374608	TEPP	16	58018880
cg03625300	-3.14944	0.00163584	-0.0346959	0.0117562	0.375078	TMEM105	17	79294196
cg19111906	-3.14944	0.00163584	-0.0282075	0.00794593	0.375078	TCIRG1	11	67816846
cg21872204	-3.14899	0.00163838	-0.0525135	0.0144468	0.375078	TSPAN18	11	44800540
cg16235062	3.14892	0.00163875	0.0507812	0.0276244	0.375078	GPC1	2	241374719
cg06936246	3.14891	0.00163882	0.0476803	0.0163538	0.375078	KCTD5	16	2752365
cg25039186	-3.14887	0.00163904	-0.0330813	0.0135681	0.375078		2	220853885
cg17759736	-3.14868	0.00164009	-0.0543529	0.0180015	0.375078		4	139847670
cg15415160	3.14826	0.00164244	0.0327216	0.0101415	0.375078	SELI	2	26569060
cg00537820	3.14788	0.00164457	0.0391231	0.0124402	0.375078	NELF	9	140346864
cg05945943	3.14773	0.00164543	0.0398713	0.0114385	0.375078	BCL2	18	60986770
cg17349897	3.1474	0.00164727	0.0487653	0.0165891	0.375078	RINT1	7	105172820
cg08460995	3.14738	0.0016474	0.0362849	0.0155592	0.375078	HMOX2	16	4526227
cg02642565	3.14714	0.00164878	0.0378305	0.0123705	0.375078	C16orf5	16	4579402
[truncated: 454,196+ more rows]
